# Supplementary material for: Supramolecular isomerism and structural flexibility in coordination networks sustained by cadmium rod building blocks
Source: CrystEngComm. 2023 Jul 4;25(29):4175–81. doi: 10.1039/d3ce00557g (PMC10364239; doi:10.1039/d3ce00557g)
Supplement: CE-025-D3CE00557G-s002 [file CE-025-D3CE00557G-s002.cif]

# Electronic Supplementary Material (ESI) for CrystEngComm.
# This journal is © The Royal Society of Chemistry 2023

####################################################################### 
# 
# This file contains crystal structure data downloaded from the 
# Cambridge Structural Database (CSD) hosted by the Cambridge 
# Crystallographic Data Centre (CCDC).
# 
# Full information about CCDC data access policies and citation 
# guidelines are available at http://www.ccdc.cam.ac.uk/access/V1 
# 
# Audit and citation data items may have been added by the CCDC. 
# Please retain this information to preserve the provenance of 
# this file and to allow appropriate attribution of the data. 
# 
#######################################################################

data_Cd(PyImPr)2-2D-beta
_database_code_depnum_ccdc_archive 'CCDC 2241486'
loop_
_audit_author_name
_audit_author_address
'Yassin Hjiej Andaloussi'
;University of Limerick
United Kingdom
;
_audit_update_record             
;
2023-02-24 deposited with the CCDC.	2023-07-03 downloaded from the CCDC.
;
_audit_creation_date             2023-02-10
_audit_creation_method           
;
Olex2 1.5
(compiled 2022.04.07 svn.rca3783a0 for OlexSys, GUI svn.r6498)
;
_shelx_SHELXL_version_number     2014/7
_chemical_name_common            Cd(PyImPr)-kgd-beta
_chemical_name_systematic        
Catena-[bis(\b-(3,4-pyridinedicarboximido)propionato)-cadmium]
_chemical_formula_moiety         'C20 H14 Cd N4 O8'
_chemical_formula_sum            'C20 H14 Cd N4 O8'
_chemical_formula_weight         550.75
_chemical_melting_point          ?
loop_
_atom_type_symbol
_atom_type_description
_atom_type_scat_dispersion_real
_atom_type_scat_dispersion_imag
_atom_type_scat_source
C C 0.0181 0.0091 'International Tables Vol C Tables 4.2.6.8 and 6.1.1.4'
H H 0.0000 0.0000 'International Tables Vol C Tables 4.2.6.8 and 6.1.1.4'
Cd Cd 0.1185 4.6533 'International Tables Vol C Tables 4.2.6.8 and 6.1.1.4'
N N 0.0311 0.0180 'International Tables Vol C Tables 4.2.6.8 and 6.1.1.4'
O O 0.0492 0.0322 'International Tables Vol C Tables 4.2.6.8 and 6.1.1.4'

_shelx_space_group_comment       
;
The symmetry employed for this shelxl refinement is uniquely defined
by the following loop, which should always be used as a source of
symmetry information in preference to the above space-group names.
They are only intended as comments.
;
_space_group_crystal_system      triclinic
_space_group_IT_number           2
_space_group_name_H-M_alt        'P -1'
_space_group_name_Hall           '-P 1'
loop_
_space_group_symop_operation_xyz
'x, y, z'
'-x, -y, -z'

_cell_length_a                   4.9864(5)
_cell_length_b                   10.0378(11)
_cell_length_c                   10.0982(11)
_cell_angle_alpha                72.982(5)
_cell_angle_beta                 83.424(6)
_cell_angle_gamma                79.174(5)
_cell_volume                     473.75(9)
_cell_formula_units_Z            1
_cell_measurement_reflns_used    5419
_cell_measurement_temperature    100.00
_cell_measurement_theta_max      69.98
_cell_measurement_theta_min      4.59
_shelx_estimated_absorpt_T_max   0.828
_shelx_estimated_absorpt_T_min   0.193
_exptl_absorpt_coefficient_mu    9.801
_exptl_absorpt_correction_T_max  0.7533
_exptl_absorpt_correction_T_min  0.2958
_exptl_absorpt_correction_type   multi-scan
_exptl_absorpt_process_details   
;
SADABS-2016/2 (Bruker,2016/2) was used for absorption correction.
wR2(int) was 0.1613 before and 0.0958 after correction.
The Ratio of minimum to maximum transmission is 0.3927.
The \l/2 correction factor is Not present.
;
_exptl_absorpt_special_details   ?
_exptl_crystal_colour            'clear colourless'
_exptl_crystal_colour_lustre     clear
_exptl_crystal_colour_modifier   .
_exptl_crystal_colour_primary    colourless
_exptl_crystal_density_diffrn    1.930
_exptl_crystal_density_meas      ?
_exptl_crystal_density_method    ?
_exptl_crystal_description       plank
_exptl_crystal_F_000             274
_exptl_crystal_size_max          0.25
_exptl_crystal_size_mid          0.05
_exptl_crystal_size_min          0.02
_exptl_transmission_factor_max   ?
_exptl_transmission_factor_min   ?
_diffrn_reflns_av_R_equivalents  0.0553
_diffrn_reflns_av_unetI/netI     0.0527
_diffrn_reflns_Laue_measured_fraction_full 0.982
_diffrn_reflns_Laue_measured_fraction_max 0.972
_diffrn_reflns_limit_h_max       5
_diffrn_reflns_limit_h_min       -5
_diffrn_reflns_limit_k_max       12
_diffrn_reflns_limit_k_min       -11
_diffrn_reflns_limit_l_max       12
_diffrn_reflns_limit_l_min       -11
_diffrn_reflns_number            5542
_diffrn_reflns_point_group_measured_fraction_full 0.982
_diffrn_reflns_point_group_measured_fraction_max 0.972
_diffrn_reflns_theta_full        67.679
_diffrn_reflns_theta_max         70.163
_diffrn_reflns_theta_min         4.588
_diffrn_ambient_temperature      100.00
_diffrn_detector_area_resol_mean ?
_diffrn_measured_fraction_theta_full 0.982
_diffrn_measured_fraction_theta_max 0.972
_diffrn_measurement_device_type  'Bruker APEX-II CCD'
_diffrn_measurement_method       '\f and \w scans'
_diffrn_radiation_type           CuK\a
_diffrn_radiation_wavelength     1.54178
_diffrn_source                   ?
_diffrn_source_current           1.0
_diffrn_source_power             0.05
_diffrn_source_voltage           50.0
_diffrn_standards_number         0
_reflns_Friedel_coverage         0.000
_reflns_Friedel_fraction_full    .
_reflns_Friedel_fraction_max     .
_reflns_number_gt                1704
_reflns_number_total             1749
_reflns_special_details          
;
 Reflections were merged by SHELXL according to the crystal
 class for the calculation of statistics and refinement.
 
 _reflns_Friedel_fraction is defined as the number of unique
 Friedel pairs measured divided by the number that would be
 possible theoretically, ignoring centric projections and
 systematic absences.
;
_reflns_threshold_expression     'I > 2\s(I)'
_computing_cell_refinement       'SAINT V8.40B (?, 2016)'
_computing_data_collection       ?
_computing_data_reduction        'SAINT V8.40B (?, 2016)'
_computing_molecular_graphics    'Olex2 1.5 (Dolomanov et al., 2009)'
_computing_publication_material  'Olex2 1.5 (Dolomanov et al., 2009)'
_computing_structure_refinement  'XL  (Sheldrick, 2008)'
_computing_structure_solution    'olex2.solve 1.5 (Bourhis et al., 2015)'
_refine_diff_density_max         1.605
_refine_diff_density_min         -2.749
_refine_diff_density_rms         0.219
_refine_ls_extinction_coef       0.018(3)
_refine_ls_extinction_expression Fc^*^=kFc[1+0.001xFc^2^\l^3^/sin(2\q)]^-1/4^
_refine_ls_extinction_method     'SHELXL-2014/7 (Sheldrick 2014'
_refine_ls_goodness_of_fit_ref   1.111
_refine_ls_hydrogen_treatment    constr
_refine_ls_matrix_type           full
_refine_ls_number_parameters     152
_refine_ls_number_reflns         1749
_refine_ls_number_restraints     0
_refine_ls_R_factor_all          0.0815
_refine_ls_R_factor_gt           0.0779
_refine_ls_restrained_S_all      1.111
_refine_ls_shift/su_max          0.000
_refine_ls_shift/su_mean         0.000
_refine_ls_structure_factor_coef Fsqd
_refine_ls_weighting_details     
'w=1/[\s^2^(Fo^2^)+(0.1297P)^2^+3.5814P] where P=(Fo^2^+2Fc^2^)/3'
_refine_ls_weighting_scheme      calc
_refine_ls_wR_factor_gt          0.2047
_refine_ls_wR_factor_ref         0.2172
_refine_special_details          ?
_olex2_refinement_description    
;
1. Fixed Uiso
 At 1.2 times of:
  All C(H) groups, All C(H,H) groups
2.a Secondary CH2 refined with riding coordinates:
 C8(H8A,H8B), C9(H9A,H9B)
2.b Aromatic/amide H refined with riding coordinates:
 C1(H1), C5(H5), C4(H4)
;
_atom_sites_solution_hydrogens   geom
_atom_sites_solution_primary     iterative
_atom_sites_solution_secondary   ?
loop_
_atom_site_label
_atom_site_type_symbol
_atom_site_fract_x
_atom_site_fract_y
_atom_site_fract_z
_atom_site_U_iso_or_equiv
_atom_site_adp_type
_atom_site_occupancy
_atom_site_site_symmetry_order
_atom_site_calc_flag
_atom_site_refinement_flags_posn
_atom_site_refinement_flags_adp
_atom_site_refinement_flags_occupancy
_atom_site_disorder_assembly
_atom_site_disorder_group
Cd1 Cd 1.0000 0.5000 0.0000 0.0411(5) Uani 1 2 d S . P . .
O4 O 0.6809(13) 0.6690(7) 0.0578(7) 0.0419(14) Uani 1 1 d . . . . .
O2 O -0.1971(13) 0.9869(7) 0.2861(7) 0.0435(14) Uani 1 1 d . . . . .
O3 O 0.3308(13) 0.5507(7) 0.1119(7) 0.0426(14) Uani 1 1 d . . . . .
O1 O 0.5940(13) 0.6692(7) 0.3876(7) 0.0448(15) Uani 1 1 d . . . . .
N2 N 0.2201(15) 0.8392(8) 0.3030(8) 0.0375(15) Uani 1 1 d . . . . .
N1 N 0.0394(16) 0.6653(8) 0.7758(8) 0.0404(16) Uani 1 1 d . . . . .
C6 C -0.0443(18) 0.8245(9) 0.5062(9) 0.0374(18) Uani 1 1 d . . . . .
C1 C 0.2291(17) 0.6457(9) 0.6732(10) 0.0389(18) Uani 1 1 d . . . . .
H1 H 0.3881 0.5764 0.6940 0.047 Uiso 1 1 calc R U . . .
C5 C -0.2392(18) 0.8446(10) 0.6090(10) 0.042(2) Uani 1 1 d . . . . .
H5 H -0.4011 0.9121 0.5897 0.051 Uiso 1 1 calc R U . . .
C8 C 0.3177(17) 0.8876(10) 0.1563(9) 0.0375(18) Uani 1 1 d . . . . .
H8A H 0.5194 0.8796 0.1504 0.045 Uiso 1 1 calc R U . . .
H8B H 0.2402 0.9885 0.1187 0.045 Uiso 1 1 calc R U . . .
C2 C 0.1913(18) 0.7266(10) 0.5378(10) 0.0398(19) Uani 1 1 d . . . . .
C10 C 0.4270(17) 0.6622(9) 0.0800(9) 0.0362(18) Uani 1 1 d . . . . .
C4 C -0.188(2) 0.7615(10) 0.7425(10) 0.043(2) Uani 1 1 d . . . . .
H4 H -0.3216 0.7729 0.8151 0.052 Uiso 1 1 calc R U . . .
C7 C -0.0289(18) 0.8961(10) 0.3536(10) 0.0410(19) Uani 1 1 d . . . . .
C9 C 0.2385(19) 0.8029(10) 0.0672(9) 0.0406(19) Uani 1 1 d . . . . .
H9A H 0.0486 0.7854 0.0952 0.049 Uiso 1 1 calc R U . . .
H9B H 0.2433 0.8597 -0.0312 0.049 Uiso 1 1 calc R U . . .
C3 C 0.3678(18) 0.7344(10) 0.4052(9) 0.0397(19) Uani 1 1 d . . . . .

loop_
_atom_site_aniso_label
_atom_site_aniso_U_11
_atom_site_aniso_U_22
_atom_site_aniso_U_33
_atom_site_aniso_U_23
_atom_site_aniso_U_13
_atom_site_aniso_U_12
Cd1 0.0252(6) 0.0475(6) 0.0480(6) -0.0113(4) -0.0008(3) -0.0034(3)
O4 0.026(3) 0.045(3) 0.054(4) -0.015(3) 0.000(3) -0.004(2)
O2 0.025(3) 0.054(4) 0.046(3) -0.010(3) -0.002(2) -0.001(3)
O3 0.031(3) 0.052(4) 0.045(3) -0.015(3) -0.003(2) -0.005(3)
O1 0.024(3) 0.055(4) 0.049(4) -0.012(3) 0.001(2) 0.003(3)
N2 0.024(4) 0.044(4) 0.041(4) -0.008(3) -0.002(3) -0.003(3)
N1 0.029(4) 0.044(4) 0.045(4) -0.009(3) 0.001(3) -0.005(3)
C6 0.025(4) 0.043(4) 0.043(4) -0.011(3) -0.005(3) -0.001(3)
C1 0.021(4) 0.043(4) 0.048(5) -0.007(4) -0.002(3) -0.002(3)
C5 0.023(4) 0.048(5) 0.054(5) -0.014(4) 0.001(4) -0.003(3)
C8 0.021(4) 0.047(5) 0.041(4) -0.007(3) 0.000(3) -0.007(3)
C2 0.024(4) 0.045(5) 0.050(5) -0.016(4) -0.002(3) 0.000(3)
C10 0.021(4) 0.047(5) 0.040(4) -0.010(3) -0.002(3) -0.006(3)
C4 0.037(5) 0.046(5) 0.044(5) -0.014(4) 0.002(4) 0.000(4)
C7 0.025(4) 0.048(5) 0.047(5) -0.011(4) 0.002(3) -0.005(4)
C9 0.034(5) 0.043(5) 0.042(4) -0.011(4) -0.001(3) -0.003(4)
C3 0.029(5) 0.047(5) 0.042(4) -0.012(4) 0.000(3) -0.007(4)

_geom_special_details            
;
 All esds (except the esd in the dihedral angle between two l.s. planes)
 are estimated using the full covariance matrix.  The cell esds are taken
 into account individually in the estimation of esds in distances, angles
 and torsion angles; correlations between esds in cell parameters are only
 used when they are defined by crystal symmetry.  An approximate (isotropic)
 treatment of cell esds is used for estimating esds involving l.s. planes.
;
loop_
_geom_bond_atom_site_label_1
_geom_bond_atom_site_label_2
_geom_bond_distance
_geom_bond_site_symmetry_2
_geom_bond_publ_flag
Cd1 O4 2.258(6) 2_765 ?
Cd1 O4 2.258(6) . ?
Cd1 O3 2.310(6) 2_665 ?
Cd1 O3 2.310(6) 1_655 ?
Cd1 N1 2.396(8) 2_666 ?
Cd1 N1 2.396(8) 1_654 ?
O4 C10 1.272(11) . ?
O2 C7 1.216(11) . ?
O3 Cd1 2.310(6) 1_455 ?
O3 C10 1.241(11) . ?
O1 C3 1.216(11) . ?
N2 C8 1.473(11) . ?
N2 C7 1.375(12) . ?
N2 C3 1.401(12) . ?
N1 Cd1 2.396(8) 1_456 ?
N1 C1 1.354(12) . ?
N1 C4 1.348(12) . ?
C6 C5 1.372(13) . ?
C6 C2 1.384(12) . ?
C6 C7 1.497(13) . ?
C1 H1 0.9500 . ?
C1 C2 1.384(13) . ?
C5 H5 0.9500 . ?
C5 C4 1.385(14) . ?
C8 H8A 0.9900 . ?
C8 H8B 0.9900 . ?
C8 C9 1.531(13) . ?
C2 C3 1.506(13) . ?
C10 C9 1.522(12) . ?
C4 H4 0.9500 . ?
C9 H9A 0.9900 . ?
C9 H9B 0.9900 . ?

loop_
_geom_angle_atom_site_label_1
_geom_angle_atom_site_label_2
_geom_angle_atom_site_label_3
_geom_angle
_geom_angle_site_symmetry_1
_geom_angle_site_symmetry_3
_geom_angle_publ_flag
O4 Cd1 O4 180.0 2_765 . ?
O4 Cd1 O3 88.1(2) . 2_665 ?
O4 Cd1 O3 91.9(2) . 1_655 ?
O4 Cd1 O3 91.9(2) 2_765 2_665 ?
O4 Cd1 O3 88.1(2) 2_765 1_655 ?
O4 Cd1 N1 93.5(2) . 2_666 ?
O4 Cd1 N1 86.5(2) . 1_654 ?
O4 Cd1 N1 93.5(2) 2_765 1_654 ?
O4 Cd1 N1 86.5(2) 2_765 2_666 ?
O3 Cd1 O3 180.0(3) 2_665 1_655 ?
O3 Cd1 N1 100.9(3) 1_655 1_654 ?
O3 Cd1 N1 79.1(3) 2_665 1_654 ?
O3 Cd1 N1 79.1(3) 1_655 2_666 ?
O3 Cd1 N1 100.9(3) 2_665 2_666 ?
N1 Cd1 N1 180.0 2_666 1_654 ?
C10 O4 Cd1 124.4(6) . . ?
C10 O3 Cd1 126.7(6) . 1_455 ?
C7 N2 C8 122.3(7) . . ?
C7 N2 C3 113.0(7) . . ?
C3 N2 C8 124.7(7) . . ?
C1 N1 Cd1 124.8(6) . 1_456 ?
C4 N1 Cd1 113.8(6) . 1_456 ?
C4 N1 C1 118.7(8) . . ?
C5 C6 C2 120.4(9) . . ?
C5 C6 C7 131.1(8) . . ?
C2 C6 C7 108.5(8) . . ?
N1 C1 H1 120.0 . . ?
N1 C1 C2 120.0(8) . . ?
C2 C1 H1 120.0 . . ?
C6 C5 H5 121.7 . . ?
C6 C5 C4 116.7(8) . . ?
C4 C5 H5 121.7 . . ?
N2 C8 H8A 109.0 . . ?
N2 C8 H8B 109.0 . . ?
N2 C8 C9 112.7(7) . . ?
H8A C8 H8B 107.8 . . ?
C9 C8 H8A 109.0 . . ?
C9 C8 H8B 109.0 . . ?
C6 C2 C3 107.6(8) . . ?
C1 C2 C6 120.2(8) . . ?
C1 C2 C3 132.2(8) . . ?
O4 C10 C9 115.4(8) . . ?
O3 C10 O4 124.3(8) . . ?
O3 C10 C9 120.3(8) . . ?
N1 C4 C5 124.0(9) . . ?
N1 C4 H4 118.0 . . ?
C5 C4 H4 118.0 . . ?
O2 C7 N2 126.0(8) . . ?
O2 C7 C6 128.3(8) . . ?
N2 C7 C6 105.7(7) . . ?
C8 C9 H9A 109.0 . . ?
C8 C9 H9B 109.0 . . ?
C10 C9 C8 112.8(7) . . ?
C10 C9 H9A 109.0 . . ?
C10 C9 H9B 109.0 . . ?
H9A C9 H9B 107.8 . . ?
O1 C3 N2 125.8(8) . . ?
O1 C3 C2 128.9(9) . . ?
N2 C3 C2 105.2(7) . . ?

loop_
_geom_torsion_atom_site_label_1
_geom_torsion_atom_site_label_2
_geom_torsion_atom_site_label_3
_geom_torsion_atom_site_label_4
_geom_torsion
_geom_torsion_site_symmetry_1
_geom_torsion_site_symmetry_2
_geom_torsion_site_symmetry_3
_geom_torsion_site_symmetry_4
_geom_torsion_publ_flag
Cd1 O4 C10 O3 21.5(12) . . . . ?
Cd1 O4 C10 C9 -159.3(6) . . . . ?
Cd1 O3 C10 O4 -125.6(8) 1_455 . . . ?
Cd1 O3 C10 C9 55.3(11) 1_455 . . . ?
Cd1 N1 C1 C2 162.4(7) 1_456 . . . ?
Cd1 N1 C4 C5 -163.8(8) 1_456 . . . ?
O4 C10 C9 C8 -53.2(10) . . . . ?
O3 C10 C9 C8 125.9(9) . . . . ?
N2 C8 C9 C10 -80.3(9) . . . . ?
N1 C1 C2 C6 -2.1(14) . . . . ?
N1 C1 C2 C3 176.6(9) . . . . ?
C6 C5 C4 N1 0.7(15) . . . . ?
C6 C2 C3 O1 177.9(10) . . . . ?
C6 C2 C3 N2 0.2(10) . . . . ?
C1 N1 C4 C5 -1.3(15) . . . . ?
C1 C2 C3 O1 -0.9(18) . . . . ?
C1 C2 C3 N2 -178.6(10) . . . . ?
C5 C6 C2 C1 1.5(14) . . . . ?
C5 C6 C2 C3 -177.4(8) . . . . ?
C5 C6 C7 O2 -2.9(17) . . . . ?
C5 C6 C7 N2 176.4(10) . . . . ?
C8 N2 C7 O2 2.2(15) . . . . ?
C8 N2 C7 C6 -177.1(8) . . . . ?
C8 N2 C3 O1 -0.2(15) . . . . ?
C8 N2 C3 C2 177.6(8) . . . . ?
C2 C6 C5 C4 -0.8(14) . . . . ?
C2 C6 C7 O2 179.1(10) . . . . ?
C2 C6 C7 N2 -1.6(10) . . . . ?
C4 N1 C1 C2 2.0(13) . . . . ?
C7 N2 C8 C9 -91.3(10) . . . . ?
C7 N2 C3 O1 -179.1(9) . . . . ?
C7 N2 C3 C2 -1.3(10) . . . . ?
C7 C6 C5 C4 -178.6(9) . . . . ?
C7 C6 C2 C1 179.8(8) . . . . ?
C7 C6 C2 C3 0.8(10) . . . . ?
C3 N2 C8 C9 89.8(10) . . . . ?
C3 N2 C7 O2 -178.8(9) . . . . ?
C3 N2 C7 C6 1.8(10) . . . . ?

_shelx_res_file                  
;
    fullscan1.res created by SHELXL-2014/7

TITL fullscan-1_a.res in P-1
REM Old TITL fullscan-1 in P-1
REM SHELXT solution in P-1: R1 0.123, Rweak 0.040, Alpha 0.061
REM <I/s> 0.000 for 0 systematic absences, Orientation as input
REM Formula found by SHELXT: C20 N4 O8 Cd
CELL 1.54178 4.9864 10.0378 10.0982 72.982 83.424 79.174
ZERR 1 0.0005 0.0011 0.0011 0.005 0.006 0.005
LATT 1
SFAC C H Cd N O
UNIT 20 14 1 4 8

L.S. 8 0 0
PLAN  20
SIZE 0.25 0.05 0.02
TEMP -173.15
CONF
BOND
list 4
MORE -1
BOND $H
fmap 2 53
acta
REM <olex2.extras>
REM <HklSrc "%.\\fullscan1.hkl">
REM </olex2.extras>

WGHT    0.129700    3.581400
EXTI    0.018439
FVAR       0.99543
CD1   3    1.000000    0.500000    0.000000    10.50000    0.02521    0.04747 =
         0.04802   -0.01131   -0.00083   -0.00339
O4    5    0.680948    0.668955    0.057751    11.00000    0.02621    0.04470 =
         0.05400   -0.01495    0.00019   -0.00358
O2    5   -0.197075    0.986874    0.286141    11.00000    0.02530    0.05425 =
         0.04628   -0.00993   -0.00190   -0.00143
O3    5    0.330783    0.550710    0.111926    11.00000    0.03084    0.05238 =
         0.04502   -0.01543   -0.00330   -0.00457
O1    5    0.594033    0.669165    0.387557    11.00000    0.02426    0.05480 =
         0.04900   -0.01204    0.00133    0.00347
N2    4    0.220145    0.839186    0.302956    11.00000    0.02440    0.04398 =
         0.04057   -0.00779   -0.00177   -0.00339
N1    4    0.039410    0.665314    0.775792    11.00000    0.02929    0.04369 =
         0.04487   -0.00912    0.00086   -0.00452
C6    1   -0.044267    0.824541    0.506151    11.00000    0.02453    0.04338 =
         0.04258   -0.01056   -0.00515   -0.00141
C1    1    0.229126    0.645677    0.673152    11.00000    0.02093    0.04264 =
         0.04831   -0.00742   -0.00152   -0.00171
AFIX  43
H1    2    0.388144    0.576360    0.694041    11.00000   -1.20000
AFIX   0
C5    1   -0.239184    0.844592    0.609025    11.00000    0.02255    0.04823 =
         0.05437   -0.01403    0.00056   -0.00275
AFIX  43
H5    2   -0.401115    0.912107    0.589674    11.00000   -1.20000
AFIX   0
C8    1    0.317694    0.887617    0.156305    11.00000    0.02120    0.04683 =
         0.04120   -0.00701   -0.00027   -0.00698
AFIX  23
H8A   2    0.519376    0.879621    0.150376    11.00000   -1.20000
H8B   2    0.240237    0.988478    0.118678    11.00000   -1.20000
AFIX   0
C2    1    0.191330    0.726627    0.537764    11.00000    0.02365    0.04548 =
         0.04977   -0.01593   -0.00214   -0.00023
C10   1    0.426960    0.662191    0.079999    11.00000    0.02121    0.04650 =
         0.03951   -0.00960   -0.00184   -0.00618
C4    1   -0.188088    0.761468    0.742545    11.00000    0.03701    0.04635 =
         0.04401   -0.01388    0.00162   -0.00043
AFIX  43
H4    2   -0.321575    0.772932    0.815137    11.00000   -1.20000
AFIX   0
C7    1   -0.028920    0.896105    0.353609    11.00000    0.02463    0.04847 =
         0.04706   -0.01121    0.00246   -0.00475
C9    1    0.238485    0.802937    0.067160    11.00000    0.03366    0.04314 =
         0.04237   -0.01052   -0.00108   -0.00297
AFIX  23
H9A   2    0.048587    0.785358    0.095219    11.00000   -1.20000
H9B   2    0.243256    0.859686   -0.031200    11.00000   -1.20000
AFIX   0
C3    1    0.367812    0.734367    0.405215    11.00000    0.02926    0.04740 =
         0.04203   -0.01227   -0.00001   -0.00665
HKLF 4

REM  fullscan-1_a.res in P-1
REM R1 =  0.0779 for    1704 Fo > 4sig(Fo)  and  0.0815 for all    1749 data
REM    152 parameters refined using      0 restraints

END

WGHT      0.1297      3.5815

REM Highest difference peak  1.605,  deepest hole -2.749,  1-sigma level  0.219
Q1    1   0.8627  0.5623  0.0041  11.00000  0.05    1.61
Q2    1   1.1037  0.5553  0.0069  11.00000  0.05    1.28
Q3    1   0.9991  0.5373 -0.0949  11.00000  0.05    1.09
Q4    1  -0.0752  0.6331  0.8962  11.00000  0.05    1.03
Q5    1   1.1866  0.5827 -0.0822  11.00000  0.05    0.90
Q6    1   0.1443  0.5997  0.8951  11.00000  0.05    0.89
Q7    1   0.7895  0.4832 -0.0031  11.00000  0.05    0.84
Q8    1   1.0123  0.5141  0.1372  11.00000  0.05    0.77
Q9    1  -0.0788  1.0199  0.2770  11.00000  0.05    0.75
Q10   1   0.6219  0.6012  0.0276  11.00000  0.05    0.74
Q11   1   0.8304  0.5819  0.0800  11.00000  0.05    0.74
Q12   1   0.2514  0.4346  0.0785  11.00000  0.05    0.70
Q13   1   0.0222  0.5078  0.7555  11.00000  0.05    0.68
Q14   1   0.3390  0.7302  0.0772  11.00000  0.05    0.67
Q15   1   0.5886  0.5472  0.1392  11.00000  0.05    0.64
Q16   1   0.0423  0.5944  0.7049  11.00000  0.05    0.64
Q17   1   0.5904  0.6599  0.0841  11.00000  0.05    0.63
Q18   1   0.8237  0.6594  0.0075  11.00000  0.05    0.56
Q19   1  -0.0509  0.6471  0.1458  11.00000  0.05    0.56
Q20   1  -0.0969  0.7179  0.8027  11.00000  0.05    0.54
;
_shelx_res_checksum              75061
_olex2_submission_original_sample_id Cd(PyImPr)2-kgd-beta
_olex2_submission_special_instructions 'No special instructions were received'
_exptl_crystal_recrystallization_method 'Solvent layering'
####################################################################### 
# 
# This file contains crystal structure data downloaded from the 
# Cambridge Structural Database (CSD) hosted by the Cambridge 
# Crystallographic Data Centre (CCDC).
# 
# Full information about CCDC data access policies and citation 
# guidelines are available at http://www.ccdc.cam.ac.uk/access/V1 
# 
# Audit and citation data items may have been added by the CCDC. 
# Please retain this information to preserve the provenance of 
# this file and to allow appropriate attribution of the data. 
# 
#######################################################################

data_Cd(PyImPr)2-hlz-beta
_database_code_depnum_ccdc_archive 'CCDC 2241487'
loop_
_audit_author_name
_audit_author_address
'Yassin Hjiej Andaloussi'
;University of Limerick
United Kingdom
;
_audit_update_record             
;
2023-02-24 deposited with the CCDC.	2023-07-03 downloaded from the CCDC.
;
_audit_creation_date             2022-01-10
_audit_creation_method           
;
Olex2 1.5
(compiled 2021.12.09 svn.r5202d8cf for OlexSys, GUI svn.r6439)
;
_shelx_SHELXL_version_number     2014/7
_chemical_name_common            Cd(PyImPr)2-hlz-beta
_chemical_name_systematic        
Catena-[bis(\b-(3,4-pyridinedicarboximido)propionato)-cadmium]
_chemical_formula_moiety         'C20 H14 Cd N4 O8'
_chemical_formula_sum            'C20 H14 Cd N4 O8'
_chemical_formula_weight         550.75
_chemical_melting_point          ?
loop_
_atom_type_symbol
_atom_type_description
_atom_type_scat_dispersion_real
_atom_type_scat_dispersion_imag
_atom_type_scat_source
C C 0.0181 0.0091 'International Tables Vol C Tables 4.2.6.8 and 6.1.1.4'
H H 0.0000 0.0000 'International Tables Vol C Tables 4.2.6.8 and 6.1.1.4'
Cd Cd 0.1185 4.6533 'International Tables Vol C Tables 4.2.6.8 and 6.1.1.4'
N N 0.0311 0.0180 'International Tables Vol C Tables 4.2.6.8 and 6.1.1.4'
O O 0.0492 0.0322 'International Tables Vol C Tables 4.2.6.8 and 6.1.1.4'

_shelx_space_group_comment       
;
The symmetry employed for this shelxl refinement is uniquely defined
by the following loop, which should always be used as a source of
symmetry information in preference to the above space-group names.
They are only intended as comments.
;
_space_group_crystal_system      monoclinic
_space_group_IT_number           14
_space_group_name_H-M_alt        'P 1 21/c 1'
_space_group_name_Hall           '-P 2ybc'
loop_
_space_group_symop_operation_xyz
'x, y, z'
'-x, y+1/2, -z+1/2'
'-x, -y, -z'
'x, -y-1/2, z-1/2'

_cell_length_a                   4.9218(2)
_cell_length_b                   18.3280(7)
_cell_length_c                   10.9159(5)
_cell_angle_alpha                90
_cell_angle_beta                 97.893(2)
_cell_angle_gamma                90
_cell_volume                     975.36(7)
_cell_formula_units_Z            2
_cell_measurement_reflns_used    9952
_cell_measurement_temperature    100.15
_cell_measurement_theta_max      72.68
_cell_measurement_theta_min      2.41
_shelx_estimated_absorpt_T_max   ?
_shelx_estimated_absorpt_T_min   ?
_exptl_absorpt_coefficient_mu    9.521
_exptl_absorpt_correction_T_max  0.7536
_exptl_absorpt_correction_T_min  0.4016
_exptl_absorpt_correction_type   multi-scan
_exptl_absorpt_process_details   
;
SADABS-2016/2 (Bruker,2016/2) was used for absorption correction.
wR2(int) was 0.1521 before and 0.0975 after correction.
The Ratio of minimum to maximum transmission is 0.5329.
The \l/2 correction factor is Not present.
;
_exptl_absorpt_special_details   ?
_exptl_crystal_colour            'dull colourless'
_exptl_crystal_colour_lustre     dull
_exptl_crystal_colour_modifier   .
_exptl_crystal_colour_primary    colourless
_exptl_crystal_density_diffrn    1.875
_exptl_crystal_density_meas      ?
_exptl_crystal_density_method    ?
_exptl_crystal_description       block
_exptl_crystal_F_000             548
_exptl_crystal_preparation       ?
_exptl_crystal_size_max          0.32
_exptl_crystal_size_mid          0.11
_exptl_crystal_size_min          0.11
_exptl_transmission_factor_max   ?
_exptl_transmission_factor_min   ?
_diffrn_reflns_av_R_equivalents  0.0534
_diffrn_reflns_av_unetI/netI     0.0295
_diffrn_reflns_Laue_measured_fraction_full 0.993
_diffrn_reflns_Laue_measured_fraction_max 0.989
_diffrn_reflns_limit_h_max       6
_diffrn_reflns_limit_h_min       -6
_diffrn_reflns_limit_k_max       22
_diffrn_reflns_limit_k_min       -22
_diffrn_reflns_limit_l_max       13
_diffrn_reflns_limit_l_min       -13
_diffrn_reflns_number            14024
_diffrn_reflns_point_group_measured_fraction_full 0.993
_diffrn_reflns_point_group_measured_fraction_max 0.989
_diffrn_reflns_theta_full        67.679
_diffrn_reflns_theta_max         72.676
_diffrn_reflns_theta_min         4.748
_diffrn_ambient_temperature      100.15
_diffrn_detector_area_resol_mean ?
_diffrn_measured_fraction_theta_full 0.993
_diffrn_measured_fraction_theta_max 0.989
_diffrn_measurement_device_type  'Bruker APEX-II CCD'
_diffrn_measurement_method       '\f and \w scans'
_diffrn_radiation_type           CuK\a
_diffrn_radiation_wavelength     1.54178
_diffrn_source                   ?
_diffrn_source_current           1.0
_diffrn_source_power             0.05
_diffrn_source_voltage           50.0
_diffrn_standards_number         0
_reflns_Friedel_coverage         0.000
_reflns_Friedel_fraction_full    .
_reflns_Friedel_fraction_max     .
_reflns_number_gt                1845
_reflns_number_total             1915
_reflns_special_details          
;
 Reflections were merged by SHELXL according to the crystal
 class for the calculation of statistics and refinement.
 
 _reflns_Friedel_fraction is defined as the number of unique
 Friedel pairs measured divided by the number that would be
 possible theoretically, ignoring centric projections and
 systematic absences.
;
_reflns_threshold_expression     'I > 2\s(I)'
_computing_cell_refinement       'SAINT V8.40B (?, 2016)'
_computing_data_collection       ?
_computing_data_reduction        'SAINT V8.40B (?, 2016)'
_computing_molecular_graphics    'Olex2 1.5 (Dolomanov et al., 2009)'
_computing_publication_material  'Olex2 1.5 (Dolomanov et al., 2009)'
_computing_structure_refinement  'XL  (Sheldrick, 2008)'
_computing_structure_solution    'SHELXT 2018/2 (Sheldrick, 2018)'
_refine_diff_density_max         1.502
_refine_diff_density_min         -0.851
_refine_diff_density_rms         0.165
_refine_ls_extinction_coef       .
_refine_ls_extinction_method     none
_refine_ls_goodness_of_fit_ref   1.323
_refine_ls_hydrogen_treatment    constr
_refine_ls_matrix_type           full
_refine_ls_number_parameters     151
_refine_ls_number_reflns         1915
_refine_ls_number_restraints     0
_refine_ls_R_factor_all          0.0773
_refine_ls_R_factor_gt           0.0757
_refine_ls_restrained_S_all      1.323
_refine_ls_shift/su_max          0.000
_refine_ls_shift/su_mean         0.000
_refine_ls_structure_factor_coef Fsqd
_refine_ls_weighting_details     
'w=1/[\s^2^(Fo^2^)+14.2889P] where P=(Fo^2^+2Fc^2^)/3'
_refine_ls_weighting_scheme      calc
_refine_ls_wR_factor_gt          0.1779
_refine_ls_wR_factor_ref         0.1785
_refine_special_details          ?
_olex2_refinement_description    
;
1. Fixed Uiso
 At 1.2 times of:
  All C(H) groups, All C(H,H) groups
2.a Secondary CH2 refined with riding coordinates:
 C9(H9A,H9B), C8(H8A,H8B)
2.b Aromatic/amide H refined with riding coordinates:
 C5(H5), C1(H1), C4(H4)
;
_atom_sites_solution_hydrogens   geom
_atom_sites_solution_primary     dual
_atom_sites_solution_secondary   ?
loop_
_atom_site_label
_atom_site_type_symbol
_atom_site_fract_x
_atom_site_fract_y
_atom_site_fract_z
_atom_site_U_iso_or_equiv
_atom_site_adp_type
_atom_site_occupancy
_atom_site_site_symmetry_order
_atom_site_calc_flag
_atom_site_refinement_flags_posn
_atom_site_refinement_flags_adp
_atom_site_refinement_flags_occupancy
_atom_site_disorder_assembly
_atom_site_disorder_group
Cd1 Cd -0.5000 0.0000 0.5000 0.0330(3) Uani 1 2 d S . P . .
O3 O -0.3109(12) 0.0211(3) 0.3231(6) 0.0363(14) Uani 1 1 d . . . . .
O2 O 0.2220(14) 0.0926(4) -0.0801(6) 0.0398(15) Uani 1 1 d . . . . .
O1 O -0.1434(14) 0.2359(4) 0.1984(7) 0.0418(16) Uani 1 1 d . . . . .
O4 O 0.0949(12) -0.0292(3) 0.3833(6) 0.0354(14) Uani 1 1 d . . . . .
N2 N -0.0119(16) 0.1506(4) 0.0630(8) 0.0355(17) Uani 1 1 d . . . . .
N1 N 0.4129(14) 0.3687(4) -0.0066(7) 0.0312(16) Uani 1 1 d . . . . .
C3 C -0.0153(18) 0.2197(5) 0.1148(9) 0.0340(19) Uani 1 1 d . . . . .
C5 C 0.4597(19) 0.2515(5) -0.1061(9) 0.035(2) Uani 1 1 d . . . . .
H5 H 0.5374 0.2230 -0.1653 0.042 Uiso 1 1 calc R U . . .
C2 C 0.1720(18) 0.2659(5) 0.0499(8) 0.0311(18) Uani 1 1 d . . . . .
C6 C 0.2803(18) 0.2226(5) -0.0340(8) 0.0311(18) Uani 1 1 d . . . . .
C10 C -0.0608(18) 0.0112(4) 0.3148(9) 0.0329(19) Uani 1 1 d . . . . .
C7 C 0.1660(19) 0.1465(5) -0.0281(9) 0.035(2) Uani 1 1 d . . . . .
C1 C 0.2361(18) 0.3384(5) 0.0618(9) 0.0331(19) Uani 1 1 d . . . . .
H1 H 0.1549 0.3676 0.1189 0.040 Uiso 1 1 calc R U . . .
C9 C 0.0604(17) 0.0520(5) 0.2133(9) 0.035(2) Uani 1 1 d . . . . .
H9A H 0.1828 0.0906 0.2530 0.042 Uiso 1 1 calc R U . . .
H9B H 0.1764 0.0174 0.1739 0.042 Uiso 1 1 calc R U . . .
C4 C 0.522(2) 0.3256(5) -0.0874(9) 0.037(2) Uani 1 1 d . . . . .
H4 H 0.6495 0.3469 -0.1348 0.045 Uiso 1 1 calc R U . . .
C8 C -0.1369(17) 0.0869(5) 0.1125(8) 0.0283(18) Uani 1 1 d . . . . .
H8A H -0.1892 0.0512 0.0454 0.034 Uiso 1 1 calc R U . . .
H8B H -0.3053 0.1018 0.1462 0.034 Uiso 1 1 calc R U . . .

loop_
_atom_site_aniso_label
_atom_site_aniso_U_11
_atom_site_aniso_U_22
_atom_site_aniso_U_33
_atom_site_aniso_U_23
_atom_site_aniso_U_13
_atom_site_aniso_U_12
Cd1 0.0322(5) 0.0240(4) 0.0457(5) 0.0030(4) 0.0156(4) 0.0020(3)
O3 0.024(3) 0.038(3) 0.049(4) 0.001(3) 0.015(3) 0.002(3)
O2 0.037(4) 0.036(3) 0.047(4) -0.006(3) 0.010(3) -0.008(3)
O1 0.033(4) 0.040(4) 0.057(4) 0.002(3) 0.023(3) -0.001(3)
O4 0.025(3) 0.029(3) 0.054(4) 0.009(3) 0.010(3) 0.003(2)
N2 0.031(4) 0.030(4) 0.047(5) 0.001(3) 0.014(3) -0.003(3)
N1 0.024(4) 0.029(4) 0.040(4) -0.001(3) 0.003(3) -0.002(3)
C3 0.025(4) 0.035(5) 0.042(5) 0.006(4) 0.006(4) 0.007(4)
C5 0.038(5) 0.032(4) 0.037(5) 0.000(4) 0.016(4) 0.001(4)
C2 0.026(4) 0.033(4) 0.036(5) 0.004(4) 0.010(4) 0.008(3)
C6 0.030(4) 0.025(4) 0.039(5) 0.001(3) 0.010(4) 0.002(3)
C10 0.033(5) 0.023(4) 0.044(5) -0.002(4) 0.013(4) -0.004(3)
C7 0.034(5) 0.027(4) 0.044(5) 0.002(4) 0.009(4) 0.000(4)
C1 0.027(5) 0.035(5) 0.039(5) -0.002(4) 0.011(4) 0.004(4)
C9 0.016(4) 0.037(5) 0.051(6) 0.004(4) 0.007(4) -0.004(3)
C4 0.035(5) 0.037(5) 0.044(5) 0.004(4) 0.020(4) -0.001(4)
C8 0.019(4) 0.040(5) 0.024(4) 0.002(3) -0.006(3) -0.002(3)

_geom_special_details            
;
 All esds (except the esd in the dihedral angle between two l.s. planes)
 are estimated using the full covariance matrix.  The cell esds are taken
 into account individually in the estimation of esds in distances, angles
 and torsion angles; correlations between esds in cell parameters are only
 used when they are defined by crystal symmetry.  An approximate (isotropic)
 treatment of cell esds is used for estimating esds involving l.s. planes.
;
loop_
_geom_bond_atom_site_label_1
_geom_bond_atom_site_label_2
_geom_bond_distance
_geom_bond_site_symmetry_2
_geom_bond_publ_flag
Cd1 O3 2.289(6) 3_456 ?
Cd1 O3 2.289(6) . ?
Cd1 O4 2.278(6) 3_556 ?
Cd1 O4 2.278(6) 1_455 ?
Cd1 N1 2.444(7) 2_545 ?
Cd1 N1 2.444(7) 4_466 ?
O3 C10 1.260(10) . ?
O2 C7 1.190(11) . ?
O1 C3 1.215(11) . ?
O4 Cd1 2.278(6) 1_655 ?
O4 C10 1.239(11) . ?
N2 C3 1.388(12) . ?
N2 C7 1.414(12) . ?
N2 C8 1.457(11) . ?
N1 Cd1 2.444(7) 2 ?
N1 C1 1.342(11) . ?
N1 C4 1.350(12) . ?
C3 C2 1.500(12) . ?
C5 H5 0.9500 . ?
C5 C6 1.367(12) . ?
C5 C4 1.401(13) . ?
C2 C6 1.374(12) . ?
C2 C1 1.368(13) . ?
C6 C7 1.510(12) . ?
C10 C9 1.525(12) . ?
C1 H1 0.9500 . ?
C9 H9A 0.9900 . ?
C9 H9B 0.9900 . ?
C9 C8 1.506(12) . ?
C4 H4 0.9500 . ?
C8 H8A 0.9900 . ?
C8 H8B 0.9900 . ?

loop_
_geom_angle_atom_site_label_1
_geom_angle_atom_site_label_2
_geom_angle_atom_site_label_3
_geom_angle
_geom_angle_site_symmetry_1
_geom_angle_site_symmetry_3
_geom_angle_publ_flag
O3 Cd1 O3 180.0 3_456 . ?
O3 Cd1 N1 84.2(2) 3_456 2_545 ?
O3 Cd1 N1 95.8(2) . 2_545 ?
O3 Cd1 N1 95.8(2) 3_456 4_466 ?
O3 Cd1 N1 84.2(2) . 4_466 ?
O4 Cd1 O3 90.4(2) 1_455 3_456 ?
O4 Cd1 O3 89.6(2) 3_556 3_456 ?
O4 Cd1 O3 89.6(2) 1_455 . ?
O4 Cd1 O3 90.4(2) 3_556 . ?
O4 Cd1 O4 180.0 3_556 1_455 ?
O4 Cd1 N1 94.5(2) 3_556 2_545 ?
O4 Cd1 N1 85.5(2) 1_455 2_545 ?
O4 Cd1 N1 85.5(2) 3_556 4_466 ?
O4 Cd1 N1 94.5(2) 1_455 4_466 ?
N1 Cd1 N1 180.0 4_466 2_545 ?
C10 O3 Cd1 123.4(6) . . ?
C10 O4 Cd1 128.2(6) . 1_655 ?
C3 N2 C7 112.2(7) . . ?
C3 N2 C8 123.4(7) . . ?
C7 N2 C8 123.5(7) . . ?
C1 N1 Cd1 121.0(6) . 2 ?
C1 N1 C4 117.9(7) . . ?
C4 N1 Cd1 120.8(6) . 2 ?
O1 C3 N2 124.5(8) . . ?
O1 C3 C2 129.2(9) . . ?
N2 C3 C2 106.3(7) . . ?
C6 C5 H5 122.1 . . ?
C6 C5 C4 115.9(8) . . ?
C4 C5 H5 122.1 . . ?
C6 C2 C3 108.0(8) . . ?
C1 C2 C3 130.8(8) . . ?
C1 C2 C6 121.3(8) . . ?
C5 C6 C2 120.1(8) . . ?
C5 C6 C7 131.0(8) . . ?
C2 C6 C7 108.9(7) . . ?
O3 C10 C9 117.7(8) . . ?
O4 C10 O3 124.9(8) . . ?
O4 C10 C9 117.3(7) . . ?
O2 C7 N2 125.9(8) . . ?
O2 C7 C6 129.3(8) . . ?
N2 C7 C6 104.6(7) . . ?
N1 C1 C2 120.5(8) . . ?
N1 C1 H1 119.7 . . ?
C2 C1 H1 119.7 . . ?
C10 C9 H9A 107.9 . . ?
C10 C9 H9B 107.9 . . ?
H9A C9 H9B 107.2 . . ?
C8 C9 C10 117.5(7) . . ?
C8 C9 H9A 107.9 . . ?
C8 C9 H9B 107.9 . . ?
N1 C4 C5 124.4(8) . . ?
N1 C4 H4 117.8 . . ?
C5 C4 H4 117.8 . . ?
N2 C8 C9 110.4(7) . . ?
N2 C8 H8A 109.6 . . ?
N2 C8 H8B 109.6 . . ?
C9 C8 H8A 109.6 . . ?
C9 C8 H8B 109.6 . . ?
H8A C8 H8B 108.1 . . ?

loop_
_geom_torsion_atom_site_label_1
_geom_torsion_atom_site_label_2
_geom_torsion_atom_site_label_3
_geom_torsion_atom_site_label_4
_geom_torsion
_geom_torsion_site_symmetry_1
_geom_torsion_site_symmetry_2
_geom_torsion_site_symmetry_3
_geom_torsion_site_symmetry_4
_geom_torsion_publ_flag
Cd1 O3 C10 O4 21.9(12) . . . . ?
Cd1 O3 C10 C9 -158.0(6) . . . . ?
Cd1 O4 C10 O3 -124.1(8) 1_655 . . . ?
Cd1 O4 C10 C9 55.8(10) 1_655 . . . ?
Cd1 N1 C1 C2 174.7(7) 2 . . . ?
Cd1 N1 C4 C5 -173.1(8) 2 . . . ?
O3 C10 C9 C8 -13.9(12) . . . . ?
O1 C3 C2 C6 177.0(10) . . . . ?
O1 C3 C2 C1 -4.2(17) . . . . ?
O4 C10 C9 C8 166.2(8) . . . . ?
N2 C3 C2 C6 -1.2(10) . . . . ?
N2 C3 C2 C1 177.5(10) . . . . ?
C3 N2 C7 O2 174.2(10) . . . . ?
C3 N2 C7 C6 -1.2(11) . . . . ?
C3 N2 C8 C9 -85.7(10) . . . . ?
C3 C2 C6 C5 -179.9(9) . . . . ?
C3 C2 C6 C7 0.5(10) . . . . ?
C3 C2 C1 N1 179.7(9) . . . . ?
C5 C6 C7 O2 5.7(18) . . . . ?
C5 C6 C7 N2 -179.2(10) . . . . ?
C2 C6 C7 O2 -174.8(10) . . . . ?
C2 C6 C7 N2 0.4(11) . . . . ?
C6 C5 C4 N1 -1.5(15) . . . . ?
C6 C2 C1 N1 -1.7(14) . . . . ?
C10 C9 C8 N2 151.2(8) . . . . ?
C7 N2 C3 O1 -176.9(9) . . . . ?
C7 N2 C3 C2 1.5(10) . . . . ?
C7 N2 C8 C9 82.6(11) . . . . ?
C1 N1 C4 C5 1.0(15) . . . . ?
C1 C2 C6 C5 1.2(14) . . . . ?
C1 C2 C6 C7 -178.4(9) . . . . ?
C4 N1 C1 C2 0.6(13) . . . . ?
C4 C5 C6 C2 0.3(14) . . . . ?
C4 C5 C6 C7 179.8(10) . . . . ?
C8 N2 C3 O1 -7.4(15) . . . . ?
C8 N2 C3 C2 170.9(8) . . . . ?
C8 N2 C7 O2 4.8(16) . . . . ?
C8 N2 C7 C6 -170.6(8) . . . . ?

_shelx_res_file                  
;
    fullscan1.res created by SHELXL-2014/7

TITL fullscan1_a.res in P2(1) New: P21/c
CELL 1.54178 4.9218 18.328 10.9159 90 97.893 90
ZERR 2 0.0002 0.0007 0.0005 0 0.002 0
LATT 1
SYMM -X,0.5+Y,0.5-Z
SFAC C H Cd N O
UNIT 40 28 2 8 16

L.S. 5
PLAN  10
TEMP -173
CONF
BOND $H
MORE -1
fmap 2
acta
OMIT 3 1 2
OMIT 4 1 4
OMIT 0 1 10
OMIT 3 1 6
OMIT 2 1 4
OMIT 3 2 7
OMIT 1 1 6
REM <olex2.extras>
REM <HklSrc "%.\\fullscan1.hkl">
REM </olex2.extras>

WGHT    0.000000   14.288900
FVAR       0.61533
CD1   3   -0.500000    0.000000    0.500000    10.50000    0.03216    0.02403 =
         0.04573    0.00297    0.01562    0.00202
O3    5   -0.310942    0.021093    0.323058    11.00000    0.02376    0.03824 =
         0.04947    0.00065    0.01472    0.00159
O2    5    0.222010    0.092605   -0.080077    11.00000    0.03744    0.03582 =
         0.04722   -0.00573    0.00980   -0.00840
O1    5   -0.143398    0.235891    0.198404    11.00000    0.03341    0.03953 =
         0.05723    0.00199    0.02347   -0.00082
O4    5    0.094880   -0.029176    0.383265    11.00000    0.02465    0.02890 =
         0.05407    0.00936    0.01038    0.00255
N2    4   -0.011891    0.150560    0.063014    11.00000    0.03134    0.03019 =
         0.04733    0.00052    0.01375   -0.00343
N1    4    0.412879    0.368694   -0.006571    11.00000    0.02430    0.02870 =
         0.04028   -0.00087    0.00281   -0.00155
C3    1   -0.015306    0.219671    0.114849    11.00000    0.02455    0.03520 =
         0.04247    0.00636    0.00590    0.00700
C5    1    0.459740    0.251459   -0.106138    11.00000    0.03831    0.03226 =
         0.03693    0.00026    0.01569    0.00133
AFIX  43
H5    2    0.537372    0.223007   -0.165283    11.00000   -1.20000
AFIX   0
C2    1    0.172014    0.265927    0.049943    11.00000    0.02557    0.03325 =
         0.03636    0.00412    0.01046    0.00789
C6    1    0.280343    0.222615   -0.034011    11.00000    0.03047    0.02517 =
         0.03919    0.00132    0.01015    0.00165
C10   1   -0.060849    0.011180    0.314834    11.00000    0.03289    0.02345 =
         0.04439   -0.00250    0.01270   -0.00409
C7    1    0.165961    0.146451   -0.028052    11.00000    0.03354    0.02712 =
         0.04378    0.00221    0.00863   -0.00027
C1    1    0.236132    0.338440    0.061819    11.00000    0.02735    0.03457 =
         0.03911   -0.00220    0.01089    0.00425
AFIX  43
H1    2    0.154886    0.367594    0.118928    11.00000   -1.20000
AFIX   0
C9    1    0.060440    0.051977    0.213275    11.00000    0.01628    0.03684 =
         0.05144    0.00400    0.00693   -0.00438
AFIX  23
H9A   2    0.182837    0.090602    0.252967    11.00000   -1.20000
H9B   2    0.176375    0.017363    0.173906    11.00000   -1.20000
AFIX   0
C4    1    0.521988    0.325558   -0.087432    11.00000    0.03478    0.03681 =
         0.04417    0.00412    0.02029   -0.00079
AFIX  43
H4    2    0.649451    0.346868   -0.134796    11.00000   -1.20000
AFIX   0
C8    1   -0.136855    0.086935    0.112533    11.00000    0.01912    0.03953 =
         0.02372    0.00184   -0.00635   -0.00193
AFIX  23
H8A   2   -0.189151    0.051208    0.045409    11.00000   -1.20000
H8B   2   -0.305290    0.101811    0.146180    11.00000   -1.20000
AFIX   0
HKLF 4

REM  fullscan1_a.res in P2(1) New: P21/c
REM R1 =  0.0757 for    1845 Fo > 4sig(Fo)  and  0.0773 for all    1915 data
REM    151 parameters refined using      0 restraints

END

WGHT      0.0000     14.2889

REM Highest difference peak  1.502,  deepest hole -0.851,  1-sigma level  0.165
Q1    1  -0.3959  0.0107  0.4326  11.00000  0.05    1.50
Q2    1   0.6799  0.1127 -0.1830  11.00000  0.05    1.03
Q3    1  -0.3232  0.0017  0.5592  11.00000  0.05    0.95
Q4    1  -0.5105  0.0519  0.5208  11.00000  0.05    0.93
Q5    1   0.0520  0.0898 -0.1465  11.00000  0.05    0.84
Q6    1   0.2772  0.3703 -0.0351  11.00000  0.05    0.52
Q7    1   0.2631  0.2242 -0.1585  11.00000  0.05    0.50
Q8    1   0.6311  0.3518  0.0570  11.00000  0.05    0.49
Q9    1  -0.3653  0.0924  0.0371  11.00000  0.05    0.47
Q10   1   0.1029  0.1338 -0.1589  11.00000  0.05    0.46
;
_shelx_res_checksum              49285
_olex2_submission_special_instructions 'No special instructions were received'
_exptl_crystal_recrystallization_method 
'Reactive crystallisation (Solvothermal)'
####################################################################### 
# 
# This file contains crystal structure data downloaded from the 
# Cambridge Structural Database (CSD) hosted by the Cambridge 
# Crystallographic Data Centre (CCDC).
# 
# Full information about CCDC data access policies and citation 
# guidelines are available at http://www.ccdc.cam.ac.uk/access/V1 
# 
# Audit and citation data items may have been added by the CCDC. 
# Please retain this information to preserve the provenance of 
# this file and to allow appropriate attribution of the data. 
# 
#######################################################################

data_Cd(PyImPr)2-hlz-alpha
_database_code_depnum_ccdc_archive 'CCDC 2241489'
loop_
_audit_author_name
_audit_author_address
'Yassin Hjiej Andaloussi'
;University of Limerick
United Kingdom
;
_audit_update_record             
;
2023-02-24 deposited with the CCDC.	2023-07-03 downloaded from the CCDC.
;
_audit_creation_date             2021-12-15
_audit_creation_method           
;
Olex2 1.5
(compiled 2021.12.09 svn.r5202d8cf for OlexSys, GUI svn.r6439)
;
_shelx_SHELXL_version_number     2014/7
_chemical_name_common            Cd(PyImPr)2-hlz-alpha
_chemical_name_systematic        
'Catena-[bis(\b-(3,4-pyridinedicarboximido)propionato)-cadmium bis(dimethylformamide)]'
_chemical_formula_moiety         'C20 H14 Cd N4 O8, 2(C3 H7 N O)'
_chemical_formula_sum            'C26 H28 Cd N6 O10'
_chemical_formula_weight         696.94
_chemical_melting_point          ?
loop_
_atom_type_symbol
_atom_type_description
_atom_type_scat_dispersion_real
_atom_type_scat_dispersion_imag
_atom_type_scat_source
C C 0.0181 0.0091 'International Tables Vol C Tables 4.2.6.8 and 6.1.1.4'
H H 0.0000 0.0000 'International Tables Vol C Tables 4.2.6.8 and 6.1.1.4'
Cd Cd 0.1185 4.6533 'International Tables Vol C Tables 4.2.6.8 and 6.1.1.4'
N N 0.0311 0.0180 'International Tables Vol C Tables 4.2.6.8 and 6.1.1.4'
O O 0.0492 0.0322 'International Tables Vol C Tables 4.2.6.8 and 6.1.1.4'

_shelx_space_group_comment       
;
The symmetry employed for this shelxl refinement is uniquely defined
by the following loop, which should always be used as a source of
symmetry information in preference to the above space-group names.
They are only intended as comments.
;
_space_group_crystal_system      monoclinic
_space_group_IT_number           14
_space_group_name_H-M_alt        'P 1 21/c 1'
_space_group_name_Hall           '-P 2ybc'
loop_
_space_group_symop_operation_xyz
'x, y, z'
'-x, y+1/2, -z+1/2'
'-x, -y, -z'
'x, -y-1/2, z-1/2'

_cell_length_a                   5.09680(10)
_cell_length_b                   18.2442(3)
_cell_length_c                   15.0256(3)
_cell_angle_alpha                90
_cell_angle_beta                 96.0580(10)
_cell_angle_gamma                90
_cell_volume                     1389.38(5)
_cell_formula_units_Z            2
_cell_measurement_reflns_used    9867
_cell_measurement_temperature    100.00
_cell_measurement_theta_max      70.05
_cell_measurement_theta_min      3.82
_shelx_estimated_absorpt_T_max   0.545
_shelx_estimated_absorpt_T_min   0.196
_exptl_absorpt_coefficient_mu    6.900
_exptl_absorpt_correction_T_max  0.7533
_exptl_absorpt_correction_T_min  0.4230
_exptl_absorpt_correction_type   multi-scan
_exptl_absorpt_process_details   
;
SADABS-2016/2 (Bruker,2016/2) was used for absorption correction.
wR2(int) was 0.1270 before and 0.0736 after correction.
The Ratio of minimum to maximum transmission is 0.5615.
The \l/2 correction factor is Not present.
;
_exptl_absorpt_special_details   ?
_exptl_crystal_colour            'clear colourless'
_exptl_crystal_colour_lustre     clear
_exptl_crystal_colour_primary    colourless
_exptl_crystal_density_diffrn    1.666
_exptl_crystal_density_meas      ?
_exptl_crystal_density_method    ?
_exptl_crystal_description       block
_exptl_crystal_F_000             708
_exptl_crystal_size_max          0.35
_exptl_crystal_size_mid          0.121
_exptl_crystal_size_min          0.1
_exptl_transmission_factor_max   ?
_exptl_transmission_factor_min   ?
_diffrn_reflns_av_R_equivalents  0.0479
_diffrn_reflns_av_unetI/netI     0.0330
_diffrn_reflns_Laue_measured_fraction_full 0.995
_diffrn_reflns_Laue_measured_fraction_max 0.992
_diffrn_reflns_limit_h_max       6
_diffrn_reflns_limit_h_min       -6
_diffrn_reflns_limit_k_max       22
_diffrn_reflns_limit_k_min       -21
_diffrn_reflns_limit_l_max       18
_diffrn_reflns_limit_l_min       -12
_diffrn_reflns_number            13927
_diffrn_reflns_point_group_measured_fraction_full 0.995
_diffrn_reflns_point_group_measured_fraction_max 0.992
_diffrn_reflns_theta_full        67.679
_diffrn_reflns_theta_max         70.138
_diffrn_reflns_theta_min         4.848
_diffrn_ambient_temperature      100.00
_diffrn_detector_area_resol_mean ?
_diffrn_measured_fraction_theta_full 0.995
_diffrn_measured_fraction_theta_max 0.992
_diffrn_measurement_device_type  'Bruker APEX-II CCD'
_diffrn_measurement_method       '\f and \w scans'
_diffrn_radiation_type           CuK\a
_diffrn_radiation_wavelength     1.54178
_diffrn_source                   ?
_diffrn_source_current           0.0
_diffrn_source_power             0.0
_diffrn_source_voltage           0.0
_diffrn_standards_number         0
_reflns_Friedel_coverage         0.000
_reflns_Friedel_fraction_full    .
_reflns_Friedel_fraction_max     .
_reflns_number_gt                2531
_reflns_number_total             2625
_reflns_special_details          
;
 Reflections were merged by SHELXL according to the crystal
 class for the calculation of statistics and refinement.
 
 _reflns_Friedel_fraction is defined as the number of unique
 Friedel pairs measured divided by the number that would be
 possible theoretically, ignoring centric projections and
 systematic absences.
;
_reflns_threshold_expression     'I > 2\s(I)'
_computing_cell_refinement       'SAINT V8.40B (?, 2016)'
_computing_data_collection       ?
_computing_data_reduction        'SAINT V8.40B (?, 2016)'
_computing_molecular_graphics    'Olex2 1.5 (Dolomanov et al., 2009)'
_computing_publication_material  'Olex2 1.5 (Dolomanov et al., 2009)'
_computing_structure_refinement  'SHELXL 2014/7 (Sheldrick, 2015)'
_computing_structure_solution    'SHELXT 2018/2 (Sheldrick, 2018)'
_refine_diff_density_max         0.651
_refine_diff_density_min         -0.632
_refine_diff_density_rms         0.089
_refine_ls_extinction_coef       0.0013(2)
_refine_ls_extinction_expression Fc^*^=kFc[1+0.001xFc^2^\l^3^/sin(2\q)]^-1/4^
_refine_ls_extinction_method     'SHELXL-2014/7 (Sheldrick 2014'
_refine_ls_goodness_of_fit_ref   1.127
_refine_ls_hydrogen_treatment    constr
_refine_ls_matrix_type           full
_refine_ls_number_parameters     199
_refine_ls_number_reflns         2625
_refine_ls_number_restraints     0
_refine_ls_R_factor_all          0.0320
_refine_ls_R_factor_gt           0.0310
_refine_ls_restrained_S_all      1.127
_refine_ls_shift/su_max          0.000
_refine_ls_shift/su_mean         0.000
_refine_ls_structure_factor_coef Fsqd
_refine_ls_weighting_details     
'w=1/[\s^2^(Fo^2^)+(0.0324P)^2^+2.2166P] where P=(Fo^2^+2Fc^2^)/3'
_refine_ls_weighting_scheme      calc
_refine_ls_wR_factor_gt          0.0790
_refine_ls_wR_factor_ref         0.0798
_refine_special_details          ?
_olex2_refinement_description    
;
1. Fixed Uiso
 At 1.2 times of:
  All C(H) groups, All C(H,H) groups
 At 1.5 times of:
  All C(H,H,H) groups
2.a Secondary CH2 refined with riding coordinates:
 C9(H9A,H9B), C8(H8A,H8B)
2.b Aromatic/amide H refined with riding coordinates:
 C5(H5), C1(H1), C4(H4), C11(H11)
2.c Idealised Me refined as rotating group:
 C13(H13A,H13B,H13C), C12(H12A,H12B,H12C)
;
_atom_sites_solution_hydrogens   geom
_atom_sites_solution_primary     dual
_atom_sites_solution_secondary   ?
loop_
_atom_site_label
_atom_site_type_symbol
_atom_site_fract_x
_atom_site_fract_y
_atom_site_fract_z
_atom_site_U_iso_or_equiv
_atom_site_adp_type
_atom_site_occupancy
_atom_site_site_symmetry_order
_atom_site_calc_flag
_atom_site_refinement_flags_posn
_atom_site_refinement_flags_adp
_atom_site_refinement_flags_occupancy
_atom_site_disorder_assembly
_atom_site_disorder_group
Cd1 Cd 1.0000 0.5000 1.0000 0.01236(13) Uani 1 2 d S . P . .
O4 O 0.3350(4) 0.48305(10) 0.91216(13) 0.0160(4) Uani 1 1 d . . . . .
O3 O 0.7159(3) 0.53022(10) 0.87845(12) 0.0171(4) Uani 1 1 d . . . . .
O1 O 0.6514(4) 0.75473(12) 0.71740(14) 0.0298(5) Uani 1 1 d . . . . .
O2 O -0.0175(4) 0.60004(11) 0.61211(15) 0.0307(5) Uani 1 1 d . . . . .
N1 N 0.0661(4) 0.87256(12) 0.52421(16) 0.0174(5) Uani 1 1 d . . . . .
O5 O 0.3430(5) 0.72913(13) 0.40067(16) 0.0374(6) Uani 1 1 d . . . . .
N2 N 0.3424(5) 0.66414(13) 0.67994(16) 0.0227(5) Uani 1 1 d . . . . .
C9 C 0.3237(5) 0.58821(14) 0.81550(18) 0.0164(5) Uani 1 1 d . . . . .
H9A H 0.1425 0.5713 0.7954 0.020 Uiso 1 1 calc R U . . .
H9B H 0.3103 0.6335 0.8511 0.020 Uiso 1 1 calc R U . . .
C10 C 0.4666(5) 0.52956(13) 0.87383(16) 0.0132(5) Uani 1 1 d . . . . .
C2 C 0.2599(5) 0.77628(15) 0.61215(18) 0.0192(5) Uani 1 1 d . . . . .
N3 N 0.1716(6) 0.61898(16) 0.3525(2) 0.0355(6) Uani 1 1 d . . . . .
C5 C -0.1388(5) 0.75266(16) 0.51777(19) 0.0223(6) Uani 1 1 d . . . . .
H5 H -0.2758 0.7210 0.4934 0.027 Uiso 1 1 calc R U . . .
C1 C 0.2620(5) 0.84777(15) 0.58352(19) 0.0205(6) Uani 1 1 d . . . . .
H1 H 0.4015 0.8796 0.6056 0.025 Uiso 1 1 calc R U . . .
C6 C 0.0591(5) 0.72921(15) 0.57985(19) 0.0198(6) Uani 1 1 d . . . . .
C4 C -0.1266(6) 0.82605(16) 0.49265(19) 0.0223(6) Uani 1 1 d . . . . .
H4 H -0.2630 0.8444 0.4506 0.027 Uiso 1 1 calc R U . . .
C3 C 0.4479(5) 0.73447(15) 0.67642(19) 0.0215(6) Uani 1 1 d . . . . .
C8 C 0.4665(6) 0.60497(16) 0.7348(2) 0.0254(6) Uani 1 1 d . . . . .
H8A H 0.6510 0.6188 0.7551 0.030 Uiso 1 1 calc R U . . .
H8B H 0.4711 0.5602 0.6977 0.030 Uiso 1 1 calc R U . . .
C7 C 0.1099(6) 0.65583(15) 0.62306(19) 0.0222(6) Uani 1 1 d . . . . .
C11 C 0.1921(6) 0.69211(18) 0.3508(2) 0.0303(7) Uani 1 1 d . . . . .
H11 H 0.0790 0.7174 0.3068 0.036 Uiso 1 1 calc R U . . .
C13 C -0.0039(9) 0.5801(2) 0.2868(3) 0.0496(10) Uani 1 1 d . . . . .
H13A H -0.1125 0.6154 0.2501 0.074 Uiso 1 1 calc R U . . .
H13B H -0.1183 0.5475 0.3173 0.074 Uiso 1 1 calc R U . . .
H13C H 0.1002 0.5510 0.2484 0.074 Uiso 1 1 calc R U . . .
C12 C 0.3342(10) 0.5763(2) 0.4186(3) 0.0535(11) Uani 1 1 d . . . . .
H12A H 0.4674 0.5494 0.3892 0.080 Uiso 1 1 calc R U . . .
H12B H 0.2232 0.5416 0.4473 0.080 Uiso 1 1 calc R U . . .
H12C H 0.4219 0.6093 0.4639 0.080 Uiso 1 1 calc R U . . .

loop_
_atom_site_aniso_label
_atom_site_aniso_U_11
_atom_site_aniso_U_22
_atom_site_aniso_U_33
_atom_site_aniso_U_23
_atom_site_aniso_U_13
_atom_site_aniso_U_12
Cd1 0.01137(16) 0.01002(17) 0.01479(17) 0.00019(8) -0.00280(10) -0.00002(8)
O4 0.0159(9) 0.0137(8) 0.0182(9) 0.0012(7) 0.0004(7) 0.0027(7)
O3 0.0133(9) 0.0211(10) 0.0157(9) 0.0033(7) -0.0038(7) 0.0017(7)
O1 0.0239(11) 0.0315(11) 0.0319(11) 0.0067(9) -0.0064(9) -0.0004(9)
O2 0.0351(12) 0.0198(10) 0.0361(12) 0.0041(9) -0.0003(9) -0.0045(9)
N1 0.0178(10) 0.0128(11) 0.0215(11) -0.0002(9) 0.0018(9) -0.0002(9)
O5 0.0339(12) 0.0360(13) 0.0399(13) -0.0038(10) -0.0074(10) -0.0060(10)
N2 0.0208(11) 0.0208(12) 0.0261(12) 0.0084(10) 0.0009(10) 0.0010(9)
C9 0.0126(11) 0.0156(12) 0.0205(13) 0.0034(10) -0.0007(10) 0.0004(10)
C10 0.0153(12) 0.0105(12) 0.0131(12) -0.0028(9) -0.0016(9) 0.0010(9)
C2 0.0178(13) 0.0192(13) 0.0204(13) 0.0016(10) 0.0013(10) 0.0008(10)
N3 0.0378(15) 0.0310(15) 0.0375(16) -0.0069(12) 0.0031(12) -0.0056(12)
C5 0.0205(13) 0.0197(14) 0.0256(14) 0.0006(11) -0.0023(11) -0.0047(11)
C1 0.0184(13) 0.0185(13) 0.0241(14) 0.0007(11) 0.0005(11) -0.0003(10)
C6 0.0186(13) 0.0185(13) 0.0227(13) 0.0006(11) 0.0034(10) -0.0013(10)
C4 0.0221(14) 0.0226(14) 0.0210(14) 0.0016(11) -0.0030(11) 0.0017(11)
C3 0.0207(13) 0.0217(14) 0.0221(14) 0.0052(11) 0.0024(11) 0.0028(11)
C8 0.0260(15) 0.0237(15) 0.0268(15) 0.0101(12) 0.0044(12) 0.0078(11)
C7 0.0255(14) 0.0182(14) 0.0233(14) 0.0027(11) 0.0035(11) 0.0006(11)
C11 0.0319(16) 0.0314(17) 0.0267(15) -0.0007(13) -0.0008(13) -0.0047(13)
C13 0.059(2) 0.038(2) 0.051(2) -0.0125(17) 0.0041(19) -0.0170(18)
C12 0.072(3) 0.036(2) 0.051(2) -0.0020(17) -0.003(2) 0.014(2)

_geom_special_details            
;
 All esds (except the esd in the dihedral angle between two l.s. planes)
 are estimated using the full covariance matrix.  The cell esds are taken
 into account individually in the estimation of esds in distances, angles
 and torsion angles; correlations between esds in cell parameters are only
 used when they are defined by crystal symmetry.  An approximate (isotropic)
 treatment of cell esds is used for estimating esds involving l.s. planes.
;
loop_
_geom_bond_atom_site_label_1
_geom_bond_atom_site_label_2
_geom_bond_distance
_geom_bond_site_symmetry_2
_geom_bond_publ_flag
Cd1 O4 2.2866(19) 3_667 ?
Cd1 O4 2.2866(19) 1_655 ?
Cd1 O3 2.2755(17) . ?
Cd1 O3 2.2755(17) 3_767 ?
Cd1 N1 2.372(2) 4_676 ?
Cd1 N1 2.372(2) 2_646 ?
O4 Cd1 2.2866(19) 1_455 ?
O4 C10 1.258(3) . ?
O3 C10 1.265(3) . ?
O1 C3 1.207(3) . ?
O2 C7 1.209(4) . ?
N1 Cd1 2.372(2) 2_656 ?
N1 C1 1.345(4) . ?
N1 C4 1.346(4) . ?
O5 C11 1.220(4) . ?
N2 C3 1.394(4) . ?
N2 C8 1.461(3) . ?
N2 C7 1.394(4) . ?
C9 H9A 0.9900 . ?
C9 H9B 0.9900 . ?
C9 C10 1.519(3) . ?
C9 C8 1.510(4) . ?
C2 C1 1.374(4) . ?
C2 C6 1.384(4) . ?
C2 C3 1.496(4) . ?
N3 C11 1.339(4) . ?
N3 C13 1.447(5) . ?
N3 C12 1.450(5) . ?
C5 H5 0.9500 . ?
C5 C6 1.368(4) . ?
C5 C4 1.394(4) . ?
C1 H1 0.9500 . ?
C6 C7 1.498(4) . ?
C4 H4 0.9500 . ?
C8 H8A 0.9900 . ?
C8 H8B 0.9900 . ?
C11 H11 0.9500 . ?
C13 H13A 0.9800 . ?
C13 H13B 0.9800 . ?
C13 H13C 0.9800 . ?
C12 H12A 0.9800 . ?
C12 H12B 0.9800 . ?
C12 H12C 0.9800 . ?

loop_
_geom_angle_atom_site_label_1
_geom_angle_atom_site_label_2
_geom_angle_atom_site_label_3
_geom_angle
_geom_angle_site_symmetry_1
_geom_angle_site_symmetry_3
_geom_angle_publ_flag
O4 Cd1 O4 180.0 1_655 3_667 ?
O4 Cd1 N1 96.80(7) 3_667 2_646 ?
O4 Cd1 N1 83.20(7) 3_667 4_676 ?
O4 Cd1 N1 83.20(7) 1_655 2_646 ?
O4 Cd1 N1 96.80(7) 1_655 4_676 ?
O3 Cd1 O4 88.84(7) . 3_667 ?
O3 Cd1 O4 91.15(6) 3_767 3_667 ?
O3 Cd1 O4 88.85(7) 3_767 1_655 ?
O3 Cd1 O4 91.16(6) . 1_655 ?
O3 Cd1 O3 180.0 . 3_767 ?
O3 Cd1 N1 92.66(7) . 2_646 ?
O3 Cd1 N1 87.34(7) . 4_676 ?
O3 Cd1 N1 92.65(7) 3_767 4_676 ?
O3 Cd1 N1 87.35(7) 3_767 2_646 ?
N1 Cd1 N1 180.0 4_676 2_646 ?
C10 O4 Cd1 129.76(17) . 1_455 ?
C10 O3 Cd1 126.31(16) . . ?
C1 N1 Cd1 121.00(18) . 2_656 ?
C1 N1 C4 119.0(2) . . ?
C4 N1 Cd1 118.52(18) . 2_656 ?
C3 N2 C8 123.7(2) . . ?
C7 N2 C3 112.5(2) . . ?
C7 N2 C8 123.7(2) . . ?
H9A C9 H9B 108.0 . . ?
C10 C9 H9A 109.4 . . ?
C10 C9 H9B 109.4 . . ?
C8 C9 H9A 109.4 . . ?
C8 C9 H9B 109.4 . . ?
C8 C9 C10 111.3(2) . . ?
O4 C10 O3 124.2(2) . . ?
O4 C10 C9 119.5(2) . . ?
O3 C10 C9 116.3(2) . . ?
C1 C2 C6 120.6(2) . . ?
C1 C2 C3 131.4(3) . . ?
C6 C2 C3 108.0(2) . . ?
C11 N3 C13 121.3(3) . . ?
C11 N3 C12 120.5(3) . . ?
C13 N3 C12 118.1(3) . . ?
C6 C5 H5 122.1 . . ?
C6 C5 C4 115.7(2) . . ?
C4 C5 H5 122.1 . . ?
N1 C1 C2 119.8(2) . . ?
N1 C1 H1 120.1 . . ?
C2 C1 H1 120.1 . . ?
C2 C6 C7 108.3(2) . . ?
C5 C6 C2 120.7(3) . . ?
C5 C6 C7 131.0(3) . . ?
N1 C4 C5 124.2(3) . . ?
N1 C4 H4 117.9 . . ?
C5 C4 H4 117.9 . . ?
O1 C3 N2 125.2(3) . . ?
O1 C3 C2 129.1(3) . . ?
N2 C3 C2 105.7(2) . . ?
N2 C8 C9 112.7(2) . . ?
N2 C8 H8A 109.1 . . ?
N2 C8 H8B 109.1 . . ?
C9 C8 H8A 109.1 . . ?
C9 C8 H8B 109.1 . . ?
H8A C8 H8B 107.8 . . ?
O2 C7 N2 125.8(3) . . ?
O2 C7 C6 128.9(3) . . ?
N2 C7 C6 105.4(2) . . ?
O5 C11 N3 125.8(3) . . ?
O5 C11 H11 117.1 . . ?
N3 C11 H11 117.1 . . ?
N3 C13 H13A 109.5 . . ?
N3 C13 H13B 109.5 . . ?
N3 C13 H13C 109.5 . . ?
H13A C13 H13B 109.5 . . ?
H13A C13 H13C 109.5 . . ?
H13B C13 H13C 109.5 . . ?
N3 C12 H12A 109.5 . . ?
N3 C12 H12B 109.5 . . ?
N3 C12 H12C 109.5 . . ?
H12A C12 H12B 109.5 . . ?
H12A C12 H12C 109.5 . . ?
H12B C12 H12C 109.5 . . ?

loop_
_geom_torsion_atom_site_label_1
_geom_torsion_atom_site_label_2
_geom_torsion_atom_site_label_3
_geom_torsion_atom_site_label_4
_geom_torsion
_geom_torsion_site_symmetry_1
_geom_torsion_site_symmetry_2
_geom_torsion_site_symmetry_3
_geom_torsion_site_symmetry_4
_geom_torsion_publ_flag
Cd1 O4 C10 O3 130.7(2) 1_455 . . . ?
Cd1 O4 C10 C9 -51.2(3) 1_455 . . . ?
Cd1 O3 C10 O4 -36.1(3) . . . . ?
Cd1 O3 C10 C9 145.73(18) . . . . ?
Cd1 N1 C1 C2 164.6(2) 2_656 . . . ?
Cd1 N1 C4 C5 -165.9(2) 2_656 . . . ?
C10 C9 C8 N2 -176.7(2) . . . . ?
C2 C6 C7 O2 -179.2(3) . . . . ?
C2 C6 C7 N2 0.3(3) . . . . ?
C5 C6 C7 O2 -0.2(5) . . . . ?
C5 C6 C7 N2 179.2(3) . . . . ?
C1 N1 C4 C5 0.3(4) . . . . ?
C1 C2 C6 C5 1.0(4) . . . . ?
C1 C2 C6 C7 -179.9(3) . . . . ?
C1 C2 C3 O1 -1.4(5) . . . . ?
C1 C2 C3 N2 179.3(3) . . . . ?
C6 C2 C1 N1 0.6(4) . . . . ?
C6 C2 C3 O1 178.1(3) . . . . ?
C6 C2 C3 N2 -1.3(3) . . . . ?
C6 C5 C4 N1 1.3(4) . . . . ?
C4 N1 C1 C2 -1.2(4) . . . . ?
C4 C5 C6 C2 -1.9(4) . . . . ?
C4 C5 C6 C7 179.3(3) . . . . ?
C3 N2 C8 C9 106.9(3) . . . . ?
C3 N2 C7 O2 178.3(3) . . . . ?
C3 N2 C7 C6 -1.1(3) . . . . ?
C3 C2 C1 N1 180.0(3) . . . . ?
C3 C2 C6 C5 -178.5(3) . . . . ?
C3 C2 C6 C7 0.6(3) . . . . ?
C8 N2 C3 O1 0.1(5) . . . . ?
C8 N2 C3 C2 179.5(3) . . . . ?
C8 N2 C7 O2 0.4(5) . . . . ?
C8 N2 C7 C6 -179.1(2) . . . . ?
C8 C9 C10 O4 -143.4(2) . . . . ?
C8 C9 C10 O3 34.9(3) . . . . ?
C7 N2 C3 O1 -177.9(3) . . . . ?
C7 N2 C3 C2 1.5(3) . . . . ?
C7 N2 C8 C9 -75.3(4) . . . . ?
C13 N3 C11 O5 -176.4(4) . . . . ?
C12 N3 C11 O5 1.0(6) . . . . ?

_shelx_res_file                  
;
    fullscan1.res created by SHELXL-2014/7

TITL fullscan-1_a.res in P2(1)/c
REM Old TITL fullscan-1 in P2(1)/c
REM SHELXT solution in P2(1)/c: R1 0.067, Rweak 0.003, Alpha 0.033
REM <I/s> 4.024 for 100 systematic absences, Orientation as input
REM Formula found by SHELXT: C28 N4 O10 Cd
CELL 1.54178 5.0968 18.2442 15.0256 90 96.058 90
ZERR 2 0.0001 0.0003 0.0003 0 0.001 0
LATT 1
SYMM -X,0.5+Y,0.5-Z
SFAC C H Cd N O
UNIT 52 56 2 12 20

L.S. 10 0 0
PLAN  5
SIZE 0.1 0.121 0.35
TEMP -173.15
CONF
BOND
list 4
MORE -1
BOND $H
fmap 2 53
acta
REM <olex2.extras>
REM <HklSrc "%.\\fullscan-1.hkl">
REM </olex2.extras>

WGHT    0.032400    2.216600
EXTI    0.001348
FVAR       0.55234
CD1   3    1.000000    0.500000    1.000000    10.50000    0.01137    0.01002 =
         0.01479    0.00019   -0.00280   -0.00002
O4    5    0.334986    0.483054    0.912156    11.00000    0.01591    0.01367 =
         0.01816    0.00122    0.00035    0.00268
O3    5    0.715899    0.530217    0.878454    11.00000    0.01332    0.02109 =
         0.01571    0.00334   -0.00382    0.00171
O1    5    0.651443    0.754728    0.717401    11.00000    0.02388    0.03152 =
         0.03194    0.00667   -0.00642   -0.00040
O2    5   -0.017513    0.600044    0.612111    11.00000    0.03513    0.01981 =
         0.03615    0.00405   -0.00030   -0.00448
N1    4    0.066129    0.872561    0.524207    11.00000    0.01777    0.01280 =
         0.02149   -0.00016    0.00183   -0.00015
O5    5    0.343030    0.729125    0.400671    11.00000    0.03392    0.03599 =
         0.03993   -0.00375   -0.00739   -0.00601
N2    4    0.342384    0.664142    0.679936    11.00000    0.02076    0.02080 =
         0.02613    0.00840    0.00088    0.00098
C9    1    0.323687    0.588211    0.815495    11.00000    0.01258    0.01556 =
         0.02049    0.00338   -0.00071    0.00043
AFIX  23
H9A   2    0.142482    0.571329    0.795408    11.00000   -1.20000
H9B   2    0.310307    0.633459    0.851104    11.00000   -1.20000
AFIX   0
C10   1    0.466555    0.529560    0.873827    11.00000    0.01534    0.01053 =
         0.01310   -0.00282   -0.00163    0.00096
C2    1    0.259950    0.776279    0.612152    11.00000    0.01782    0.01922 =
         0.02044    0.00165    0.00132    0.00085

N3    4    0.171572    0.618978    0.352531    11.00000    0.03785    0.03100 =
         0.03745   -0.00687    0.00312   -0.00561
C5    1   -0.138846    0.752662    0.517773    11.00000    0.02053    0.01970 =
         0.02557    0.00064   -0.00226   -0.00466
AFIX  43
H5    2   -0.275850    0.720968    0.493353    11.00000   -1.20000
AFIX   0
C1    1    0.262006    0.847768    0.583521    11.00000    0.01838    0.01852 =
         0.02410    0.00070    0.00051   -0.00026
AFIX  43
H1    2    0.401452    0.879601    0.605571    11.00000   -1.20000
AFIX   0
C6    1    0.059100    0.729212    0.579853    11.00000    0.01859    0.01848 =
         0.02270    0.00064    0.00339   -0.00129
C4    1   -0.126598    0.826049    0.492651    11.00000    0.02210    0.02261 =
         0.02103    0.00159   -0.00298    0.00168
AFIX  43
H4    2   -0.263016    0.844395    0.450569    11.00000   -1.20000
AFIX   0
C3    1    0.447919    0.734465    0.676417    11.00000    0.02070    0.02174 =
         0.02211    0.00523    0.00239    0.00277
C8    1    0.466548    0.604973    0.734806    11.00000    0.02600    0.02366 =
         0.02685    0.01011    0.00439    0.00779
AFIX  23
H8A   2    0.650989    0.618803    0.755142    11.00000   -1.20000
H8B   2    0.471098    0.560215    0.697749    11.00000   -1.20000
AFIX   0
C7    1    0.109904    0.655829    0.623060    11.00000    0.02548    0.01820 =
         0.02325    0.00267    0.00350    0.00061

C11   1    0.192119    0.692110    0.350806    11.00000    0.03189    0.03141 =
         0.02671   -0.00069   -0.00078   -0.00468
AFIX  43
H11   2    0.079026    0.717437    0.306801    11.00000   -1.20000
AFIX   0
C13   1   -0.003940    0.580055    0.286761    11.00000    0.05942    0.03822 =
         0.05079   -0.01248    0.00414   -0.01703
AFIX 137
H13A  2   -0.112524    0.615351    0.250075    11.00000   -1.50000
H13B  2   -0.118346    0.547473    0.317300    11.00000   -1.50000
H13C  2    0.100201    0.550984    0.248370    11.00000   -1.50000
AFIX   0
C12   1    0.334203    0.576350    0.418586    11.00000    0.07158    0.03612 =
         0.05083   -0.00199   -0.00251    0.01375
AFIX 137
H12A  2    0.467401    0.549434    0.389190    11.00000   -1.50000
H12B  2    0.223154    0.541558    0.447263    11.00000   -1.50000
H12C  2    0.421948    0.609252    0.463939    11.00000   -1.50000
AFIX   0
HKLF 4

REM  fullscan-1_a.res in P2(1)/c
REM R1 =  0.0310 for    2531 Fo > 4sig(Fo)  and  0.0320 for all    2625 data
REM    199 parameters refined using      0 restraints

END

WGHT      0.0324      2.2175

REM Highest difference peak  0.651,  deepest hole -0.632,  1-sigma level  0.089
Q1    1   0.8626  0.5014  0.9529  11.00000  0.05    0.65
Q2    1   0.9103  0.4968  1.0396  11.00000  0.05    0.61
Q3    1   0.4204  0.5961  0.5013  11.00000  0.05    0.45
Q4    1   0.4137  0.5595  0.8542  11.00000  0.05    0.37
Q5    1   0.2569  0.5003  0.8446  11.00000  0.05    0.33
;
_shelx_res_checksum              99047
_olex2_submission_special_instructions 'No special instructions were received'
_exptl_crystal_recrystallization_method 
'Reactive crystallisation (Solvothermal)'
####################################################################### 
# 
# This file contains crystal structure data downloaded from the 
# Cambridge Structural Database (CSD) hosted by the Cambridge 
# Crystallographic Data Centre (CCDC).
# 
# Full information about CCDC data access policies and citation 
# guidelines are available at http://www.ccdc.cam.ac.uk/access/V1 
# 
# Audit and citation data items may have been added by the CCDC. 
# Please retain this information to preserve the provenance of 
# this file and to allow appropriate attribution of the data. 
# 
#######################################################################

data_Cd(PyImPr)2-2D-alpha
_database_code_depnum_ccdc_archive 'CCDC 2241488'
loop_
_audit_author_name
_audit_author_address
'Yassin Hjiej Andaloussi'
;University of Limerick
United Kingdom
;
_audit_update_record             
;
2023-02-24 deposited with the CCDC.	2023-07-03 downloaded from the CCDC.
;
_audit_creation_date             2022-08-10
_audit_creation_method           
;
Olex2 1.5
(compiled 2022.04.07 svn.rca3783a0 for OlexSys, GUI svn.r6498)
;
_shelx_SHELXL_version_number     2014/7
_chemical_name_common            Cd(PyImPr)2-kgd-open
_chemical_name_systematic        
Catena-[bis(\b-(3,4-pyridinedicarboximido)propionato)-cadmium]
_chemical_formula_moiety         'C20 H14 Cd N4 O8'
_chemical_formula_sum            'C20 H14 Cd N4 O8'
_chemical_formula_weight         550.75
_chemical_melting_point          ?
loop_
_atom_type_symbol
_atom_type_description
_atom_type_scat_dispersion_real
_atom_type_scat_dispersion_imag
_atom_type_scat_source
C C 0.0181 0.0091 'International Tables Vol C Tables 4.2.6.8 and 6.1.1.4'
H H 0.0000 0.0000 'International Tables Vol C Tables 4.2.6.8 and 6.1.1.4'
Cd Cd 0.1185 4.6533 'International Tables Vol C Tables 4.2.6.8 and 6.1.1.4'
N N 0.0311 0.0180 'International Tables Vol C Tables 4.2.6.8 and 6.1.1.4'
O O 0.0492 0.0322 'International Tables Vol C Tables 4.2.6.8 and 6.1.1.4'

_shelx_space_group_comment       
;
The symmetry employed for this shelxl refinement is uniquely defined
by the following loop, which should always be used as a source of
symmetry information in preference to the above space-group names.
They are only intended as comments.
;
_space_group_crystal_system      triclinic
_space_group_IT_number           2
_space_group_name_H-M_alt        'P -1'
_space_group_name_Hall           '-P 1'
loop_
_space_group_symop_operation_xyz
'x, y, z'
'-x, -y, -z'

_cell_length_a                   5.01730(10)
_cell_length_b                   9.6508(3)
_cell_length_c                   11.4756(3)
_cell_angle_alpha                82.3570(10)
_cell_angle_beta                 79.5680(10)
_cell_angle_gamma                80.0060(10)
_cell_volume                     535.21(2)
_cell_formula_units_Z            1
_cell_measurement_reflns_used    9727
_cell_measurement_temperature    100.00
_cell_measurement_theta_max      72.10
_cell_measurement_theta_min      3.94
_shelx_estimated_absorpt_T_max   ?
_shelx_estimated_absorpt_T_min   ?
_exptl_absorpt_coefficient_mu    8.675
_exptl_absorpt_correction_T_max  0.7536
_exptl_absorpt_correction_T_min  0.4508
_exptl_absorpt_correction_type   multi-scan
_exptl_absorpt_process_details   
;
SADABS-2016/2 (Bruker,2016/2) was used for absorption correction.
wR2(int) was 0.1358 before and 0.0959 after correction.
The Ratio of minimum to maximum transmission is 0.5982.
The \l/2 correction factor is Not present.
;
_exptl_absorpt_special_details   ?
_exptl_crystal_colour            'clear colourless'
_exptl_crystal_colour_lustre     clear
_exptl_crystal_colour_primary    colourless
_exptl_crystal_density_diffrn    1.709
_exptl_crystal_density_meas      ?
_exptl_crystal_density_method    ?
_exptl_crystal_description       plank
_exptl_crystal_F_000             274
_exptl_crystal_size_max          0.3
_exptl_crystal_size_mid          0.05
_exptl_crystal_size_min          0.02
_exptl_transmission_factor_max   ?
_exptl_transmission_factor_min   ?
_diffrn_reflns_av_R_equivalents  0.0496
_diffrn_reflns_av_unetI/netI     0.0399
_diffrn_reflns_Laue_measured_fraction_full 0.989
_diffrn_reflns_Laue_measured_fraction_max 0.981
_diffrn_reflns_limit_h_max       6
_diffrn_reflns_limit_h_min       -6
_diffrn_reflns_limit_k_max       11
_diffrn_reflns_limit_k_min       -11
_diffrn_reflns_limit_l_max       14
_diffrn_reflns_limit_l_min       -14
_diffrn_reflns_number            8611
_diffrn_reflns_point_group_measured_fraction_full 0.989
_diffrn_reflns_point_group_measured_fraction_max 0.981
_diffrn_reflns_theta_full        67.679
_diffrn_reflns_theta_max         72.098
_diffrn_reflns_theta_min         5.795
_diffrn_ambient_temperature      100.00
_diffrn_detector_area_resol_mean ?
_diffrn_measured_fraction_theta_full 0.989
_diffrn_measured_fraction_theta_max 0.981
_diffrn_measurement_device_type  'Bruker APEX-II CCD'
_diffrn_measurement_method       '\f and \w scans'
_diffrn_radiation_type           CuK\a
_diffrn_radiation_wavelength     1.54178
_diffrn_source                   ?
_diffrn_source_current           1.0
_diffrn_source_power             0.05
_diffrn_source_voltage           50.0
_diffrn_standards_number         0
_reflns_Friedel_coverage         0.000
_reflns_Friedel_fraction_full    .
_reflns_Friedel_fraction_max     .
_reflns_number_gt                2067
_reflns_number_total             2069
_reflns_special_details          
;
 Reflections were merged by SHELXL according to the crystal
 class for the calculation of statistics and refinement.
 
 Structure factors included contributions from the .fab file.
 
 _reflns_Friedel_fraction is defined as the number of unique
 Friedel pairs measured divided by the number that would be
 possible theoretically, ignoring centric projections and
 systematic absences.
;
_reflns_threshold_expression     'I > 2\s(I)'
_computing_cell_refinement       'SAINT V8.40B (?, 2016)'
_computing_data_collection       ?
_computing_data_reduction        'SAINT V8.40B (?, 2016)'
_computing_molecular_graphics    'Olex2 1.5 (Dolomanov et al., 2009)'
_computing_publication_material  'Olex2 1.5 (Dolomanov et al., 2009)'
_computing_structure_refinement  'SHELXL 2014/7 (Sheldrick, 2015)'
_computing_structure_solution    'SHELXT 2018/2 (Sheldrick, 2018)'
_refine_diff_density_max         1.067
_refine_diff_density_min         -1.550
_refine_diff_density_rms         0.160
_refine_ls_extinction_coef       0.0093(14)
_refine_ls_extinction_expression Fc^*^=kFc[1+0.001xFc^2^\l^3^/sin(2\q)]^-1/4^
_refine_ls_extinction_method     'SHELXL-2014/7 (Sheldrick 2014'
_refine_ls_goodness_of_fit_ref   1.054
_refine_ls_hydrogen_treatment    constr
_refine_ls_matrix_type           full
_refine_ls_number_parameters     152
_refine_ls_number_reflns         2069
_refine_ls_number_restraints     0
_refine_ls_R_factor_all          0.0409
_refine_ls_R_factor_gt           0.0407
_refine_ls_restrained_S_all      1.054
_refine_ls_shift/su_max          0.000
_refine_ls_shift/su_mean         0.000
_refine_ls_structure_factor_coef Fsqd
_refine_ls_weighting_details     
'w=1/[\s^2^(Fo^2^)+(0.0750P)^2^+1.1275P] where P=(Fo^2^+2Fc^2^)/3'
_refine_ls_weighting_scheme      calc
_refine_ls_wR_factor_gt          0.1063
_refine_ls_wR_factor_ref         0.1082
_refine_special_details          SQUEEZE
_olex2_refinement_description    
;
1. Fixed Uiso
 At 1.2 times of:
  All C(H) groups, All C(H,H) groups
2.a Secondary CH2 refined with riding coordinates:
 C9(H9A,H9B), C8(H8A,H8B)
2.b Aromatic/amide H refined with riding coordinates:
 C1(H1), C4(H4), C5(H5)
;
_atom_sites_solution_hydrogens   geom
_atom_sites_solution_primary     dual
_atom_sites_solution_secondary   ?
loop_
_atom_site_label
_atom_site_type_symbol
_atom_site_fract_x
_atom_site_fract_y
_atom_site_fract_z
_atom_site_U_iso_or_equiv
_atom_site_adp_type
_atom_site_occupancy
_atom_site_site_symmetry_order
_atom_site_calc_flag
_atom_site_refinement_flags_posn
_atom_site_refinement_flags_adp
_atom_site_refinement_flags_occupancy
_atom_site_disorder_assembly
_atom_site_disorder_group
Cd1 Cd 1.0000 0.0000 0.0000 0.01847(19) Uani 1 2 d S . P . .
O4 O 0.6703(6) 0.1473(3) 0.1032(3) 0.0228(6) Uani 1 1 d . . . . .
O3 O 0.3100(6) 0.1393(3) 0.0181(2) 0.0236(6) Uani 1 1 d . . . . .
O1 O 0.5908(6) 0.1327(3) 0.4766(3) 0.0257(6) Uani 1 1 d . . . . .
O2 O -0.1907(6) 0.4333(3) 0.4103(3) 0.0258(6) Uani 1 1 d . . . . .
N1 N -0.0341(7) 0.1389(3) 0.8112(3) 0.0206(7) Uani 1 1 d . . . . .
N2 N 0.2205(7) 0.2827(3) 0.4127(3) 0.0202(6) Uani 1 1 d . . . . .
C9 C 0.2308(8) 0.1907(4) 0.2220(3) 0.0222(8) Uani 1 1 d . . . . .
H9A H 0.0441 0.2308 0.2057 0.027 Uiso 1 1 calc R U . . .
H9B H 0.2176 0.1018 0.2753 0.027 Uiso 1 1 calc R U . . .
C10 C 0.4158(8) 0.1566(4) 0.1044(3) 0.0183(7) Uani 1 1 d . . . . .
C2 C 0.1620(8) 0.1967(4) 0.6114(3) 0.0203(7) Uani 1 1 d . . . . .
C3 C 0.3596(8) 0.1936(4) 0.4967(3) 0.0208(8) Uani 1 1 d . . . . .
C1 C 0.1766(9) 0.1197(4) 0.7211(4) 0.0232(8) Uani 1 1 d . . . . .
H1 H 0.3354 0.0533 0.7329 0.028 Uiso 1 1 calc R U . . .
C8 C 0.3342(9) 0.2948(4) 0.2857(3) 0.0226(8) Uani 1 1 d . . . . .
H8A H 0.5370 0.2753 0.2756 0.027 Uiso 1 1 calc R U . . .
H8B H 0.2803 0.3924 0.2498 0.027 Uiso 1 1 calc R U . . .
C6 C -0.0704(8) 0.2922(4) 0.5917(3) 0.0207(8) Uani 1 1 d . . . . .
C7 C -0.0344(8) 0.3483(4) 0.4629(3) 0.0204(8) Uani 1 1 d . . . . .
C4 C -0.2554(9) 0.2360(4) 0.7930(4) 0.0233(8) Uani 1 1 d . . . . .
H4 H -0.4005 0.2505 0.8581 0.028 Uiso 1 1 calc R U . . .
C5 C -0.2835(8) 0.3165(4) 0.6840(4) 0.0219(8) Uani 1 1 d . . . . .
H5 H -0.4416 0.3843 0.6742 0.026 Uiso 1 1 calc R U . . .

loop_
_atom_site_aniso_label
_atom_site_aniso_U_11
_atom_site_aniso_U_22
_atom_site_aniso_U_33
_atom_site_aniso_U_23
_atom_site_aniso_U_13
_atom_site_aniso_U_12
Cd1 0.0188(2) 0.0212(2) 0.0155(2) -0.00494(13) 0.00029(13) -0.00415(14)
O4 0.0197(13) 0.0260(14) 0.0229(13) -0.0095(11) 0.0021(10) -0.0047(11)
O3 0.0275(14) 0.0282(14) 0.0173(13) -0.0028(10) -0.0010(11) -0.0130(11)
O1 0.0266(15) 0.0219(13) 0.0277(15) -0.0046(11) 0.0001(12) -0.0046(11)
O2 0.0272(15) 0.0234(14) 0.0253(14) 0.0014(11) -0.0038(11) -0.0032(12)
N1 0.0240(17) 0.0202(16) 0.0186(15) -0.0042(12) -0.0030(13) -0.0045(13)
N2 0.0254(16) 0.0178(15) 0.0168(15) -0.0033(12) -0.0008(13) -0.0034(12)
C9 0.0209(18) 0.0277(19) 0.0180(18) -0.0064(14) 0.0027(14) -0.0068(15)
C10 0.0200(18) 0.0143(16) 0.0201(18) -0.0014(13) -0.0012(14) -0.0032(13)
C2 0.0240(19) 0.0198(18) 0.0183(18) -0.0054(14) 0.0015(15) -0.0094(15)
C3 0.028(2) 0.0168(17) 0.0179(17) -0.0042(13) 0.0000(15) -0.0071(15)
C1 0.027(2) 0.0246(19) 0.0199(18) -0.0046(15) -0.0034(15) -0.0081(16)
C8 0.028(2) 0.0221(19) 0.0168(18) -0.0029(14) 0.0037(15) -0.0083(15)
C6 0.027(2) 0.0177(17) 0.0198(18) -0.0045(14) -0.0030(15) -0.0096(15)
C7 0.0252(19) 0.0177(18) 0.0201(18) -0.0047(14) -0.0009(15) -0.0086(15)
C4 0.026(2) 0.0259(19) 0.0185(18) -0.0060(15) 0.0039(15) -0.0098(16)
C5 0.0224(19) 0.0224(18) 0.0210(18) -0.0057(14) 0.0003(15) -0.0051(15)

_geom_special_details            
;
 All esds (except the esd in the dihedral angle between two l.s. planes)
 are estimated using the full covariance matrix.  The cell esds are taken
 into account individually in the estimation of esds in distances, angles
 and torsion angles; correlations between esds in cell parameters are only
 used when they are defined by crystal symmetry.  An approximate (isotropic)
 treatment of cell esds is used for estimating esds involving l.s. planes.
;
loop_
_geom_bond_atom_site_label_1
_geom_bond_atom_site_label_2
_geom_bond_distance
_geom_bond_site_symmetry_2
_geom_bond_publ_flag
Cd1 O4 2.254(3) 2_755 ?
Cd1 O4 2.254(3) . ?
Cd1 O3 2.277(3) 1_655 ?
Cd1 O3 2.277(3) 2_655 ?
Cd1 N1 2.409(3) 2_656 ?
Cd1 N1 2.409(3) 1_654 ?
O4 C10 1.262(5) . ?
O3 Cd1 2.277(3) 1_455 ?
O3 C10 1.247(5) . ?
O1 C3 1.203(5) . ?
O2 C7 1.212(5) . ?
N1 Cd1 2.409(3) 1_456 ?
N1 C1 1.345(5) . ?
N1 C4 1.351(5) . ?
N2 C3 1.404(5) . ?
N2 C8 1.463(5) . ?
N2 C7 1.385(5) . ?
C9 H9A 0.9900 . ?
C9 H9B 0.9900 . ?
C9 C10 1.532(5) . ?
C9 C8 1.526(5) . ?
C2 C3 1.498(5) . ?
C2 C1 1.381(6) . ?
C2 C6 1.388(6) . ?
C1 H1 0.9500 . ?
C8 H8A 0.9900 . ?
C8 H8B 0.9900 . ?
C6 C7 1.494(5) . ?
C6 C5 1.374(6) . ?
C4 H4 0.9500 . ?
C4 C5 1.399(6) . ?
C5 H5 0.9500 . ?

loop_
_geom_angle_atom_site_label_1
_geom_angle_atom_site_label_2
_geom_angle_atom_site_label_3
_geom_angle
_geom_angle_site_symmetry_1
_geom_angle_site_symmetry_3
_geom_angle_publ_flag
O4 Cd1 O4 180.0 2_755 . ?
O4 Cd1 O3 91.16(10) . 2_655 ?
O4 Cd1 O3 88.84(10) . 1_655 ?
O4 Cd1 O3 88.84(10) 2_755 2_655 ?
O4 Cd1 O3 91.16(10) 2_755 1_655 ?
O4 Cd1 N1 85.89(11) . 2_656 ?
O4 Cd1 N1 94.11(11) . 1_654 ?
O4 Cd1 N1 85.88(11) 2_755 1_654 ?
O4 Cd1 N1 94.12(11) 2_755 2_656 ?
O3 Cd1 O3 180.00(15) 2_655 1_655 ?
O3 Cd1 N1 85.39(10) 1_655 1_654 ?
O3 Cd1 N1 94.61(10) 2_655 1_654 ?
O3 Cd1 N1 94.61(10) 1_655 2_656 ?
O3 Cd1 N1 85.39(10) 2_655 2_656 ?
N1 Cd1 N1 180.00(17) 2_656 1_654 ?
C10 O4 Cd1 125.6(2) . . ?
C10 O3 Cd1 132.1(2) . 1_455 ?
C1 N1 Cd1 118.5(3) . 1_456 ?
C1 N1 C4 119.0(3) . . ?
C4 N1 Cd1 122.5(3) . 1_456 ?
C3 N2 C8 121.8(3) . . ?
C7 N2 C3 112.7(3) . . ?
C7 N2 C8 125.5(3) . . ?
H9A C9 H9B 107.8 . . ?
C10 C9 H9A 109.0 . . ?
C10 C9 H9B 109.0 . . ?
C8 C9 H9A 109.0 . . ?
C8 C9 H9B 109.0 . . ?
C8 C9 C10 113.1(3) . . ?
O4 C10 C9 116.1(3) . . ?
O3 C10 O4 124.5(4) . . ?
O3 C10 C9 119.4(3) . . ?
C1 C2 C3 131.0(4) . . ?
C1 C2 C6 120.9(4) . . ?
C6 C2 C3 108.0(3) . . ?
O1 C3 N2 125.2(4) . . ?
O1 C3 C2 129.7(4) . . ?
N2 C3 C2 105.1(3) . . ?
N1 C1 C2 119.9(4) . . ?
N1 C1 H1 120.0 . . ?
C2 C1 H1 120.0 . . ?
N2 C8 C9 110.7(3) . . ?
N2 C8 H8A 109.5 . . ?
N2 C8 H8B 109.5 . . ?
C9 C8 H8A 109.5 . . ?
C9 C8 H8B 109.5 . . ?
H8A C8 H8B 108.1 . . ?
C2 C6 C7 108.2(3) . . ?
C5 C6 C2 119.8(4) . . ?
C5 C6 C7 132.0(4) . . ?
O2 C7 N2 125.5(4) . . ?
O2 C7 C6 128.7(4) . . ?
N2 C7 C6 105.8(3) . . ?
N1 C4 H4 118.1 . . ?
N1 C4 C5 123.8(4) . . ?
C5 C4 H4 118.1 . . ?
C6 C5 C4 116.5(4) . . ?
C6 C5 H5 121.8 . . ?
C4 C5 H5 121.8 . . ?

loop_
_geom_torsion_atom_site_label_1
_geom_torsion_atom_site_label_2
_geom_torsion_atom_site_label_3
_geom_torsion_atom_site_label_4
_geom_torsion
_geom_torsion_site_symmetry_1
_geom_torsion_site_symmetry_2
_geom_torsion_site_symmetry_3
_geom_torsion_site_symmetry_4
_geom_torsion_publ_flag
Cd1 O4 C10 O3 -33.3(5) . . . . ?
Cd1 O4 C10 C9 146.2(3) . . . . ?
Cd1 O3 C10 O4 128.0(3) 1_455 . . . ?
Cd1 O3 C10 C9 -51.5(5) 1_455 . . . ?
Cd1 N1 C1 C2 179.3(3) 1_456 . . . ?
Cd1 N1 C4 C5 -178.8(3) 1_456 . . . ?
N1 C4 C5 C6 0.3(6) . . . . ?
C10 C9 C8 N2 -158.2(3) . . . . ?
C2 C6 C7 O2 179.8(4) . . . . ?
C2 C6 C7 N2 -0.2(4) . . . . ?
C2 C6 C5 C4 -2.9(6) . . . . ?
C3 N2 C8 C9 92.6(4) . . . . ?
C3 N2 C7 O2 177.6(4) . . . . ?
C3 N2 C7 C6 -2.4(4) . . . . ?
C3 C2 C1 N1 -178.0(4) . . . . ?
C3 C2 C6 C7 2.5(4) . . . . ?
C3 C2 C6 C5 -179.1(3) . . . . ?
C1 N1 C4 C5 1.8(6) . . . . ?
C1 C2 C3 O1 -8.3(7) . . . . ?
C1 C2 C3 N2 173.2(4) . . . . ?
C1 C2 C6 C7 -174.9(3) . . . . ?
C1 C2 C6 C5 3.5(6) . . . . ?
C8 N2 C3 O1 8.7(6) . . . . ?
C8 N2 C3 C2 -172.7(3) . . . . ?
C8 N2 C7 O2 -5.9(6) . . . . ?
C8 N2 C7 C6 174.0(3) . . . . ?
C8 C9 C10 O4 37.3(5) . . . . ?
C8 C9 C10 O3 -143.2(4) . . . . ?
C6 C2 C3 O1 174.7(4) . . . . ?
C6 C2 C3 N2 -3.8(4) . . . . ?
C6 C2 C1 N1 -1.3(6) . . . . ?
C7 N2 C3 O1 -174.7(4) . . . . ?
C7 N2 C3 C2 3.9(4) . . . . ?
C7 N2 C8 C9 -83.5(4) . . . . ?
C7 C6 C5 C4 175.0(4) . . . . ?
C4 N1 C1 C2 -1.3(5) . . . . ?
C5 C6 C7 O2 1.6(7) . . . . ?
C5 C6 C7 N2 -178.3(4) . . . . ?

_smtbx_masks_special_details     ?
loop_
_smtbx_masks_void_nr
_smtbx_masks_void_average_x
_smtbx_masks_void_average_y
_smtbx_masks_void_average_z
_smtbx_masks_void_volume
_smtbx_masks_void_count_electrons
_smtbx_masks_void_content
1 -0.487 0.500 0.000 88.2 33.5 '2 MeOH'

_smtbx_masks_void_probe_radius   1.2
_smtbx_masks_void_truncation_radius 1.2
_shelx_fab_file                  
;
-5 -7 1 -0.2927 -0.2892
-5 -7 2 -0.7403 -0.1386
-5 -6 1 0.2747 0.0912
-5 -6 2 0.8443 0.0451
-5 -6 3 0.9974 0.0355
-5 -5 1 -0.0609 0.0068
-5 -5 2 -0.6576 0.0213
-5 -5 3 -0.7185 -0.0108
-5 -5 4 -0.2123 0.0178
-5 -4 1 -0.1065 -0.0505
-5 -4 2 0.4816 -0.0437
-5 -4 3 0.4319 0.0171
-5 -4 4 -0.1134 -0.0321
-5 -4 5 -0.5210 -0.2134
-5 -3 1 0.0450 0.0703
-5 -3 2 -0.5875 0.0231
-5 -3 3 -0.4724 -0.0563
-5 -3 4 0.1652 -0.0064
-5 -3 5 0.6756 0.1857
-5 -2 1 0.1544 -0.0418
-5 -2 2 0.9302 0.0120
-5 -2 3 0.7944 0.0667
-5 -2 4 0.0061 0.0191
-5 -2 5 -0.6912 -0.1322
-5 -2 6 -0.7863 -0.2223
-5 -1 1 -0.3589 -0.0309
-5 -1 2 -1.3127 -0.0303
-5 -1 3 -1.1188 -0.0223
-5 -1 4 -0.1343 0.0362
-5 -1 5 0.7209 0.1431
-5 0 1 0.6212 0.0966
-5 0 2 1.6467 0.0385
-5 0 3 1.2911 -0.0133
-5 0 4 0.1183 -0.0997
-5 0 5 -0.7738 -0.2233
-5 0 6 -0.8352 -0.2521
-5 1 1 -0.9837 -0.1046
-5 1 2 -1.9004 -0.0461
-5 1 3 -1.3506 -0.0179
-5 1 4 -0.1024 0.0861
-5 1 5 0.6979 0.2746
-5 2 1 1.2290 0.0077
-5 2 2 1.9396 -0.0049
-5 2 3 1.3343 0.0588
-5 2 4 0.2032 0.0021
-5 2 5 -0.4502 -0.2035
-5 3 1 -1.0909 0.2239
-5 3 2 -1.6367 0.1849
-5 3 3 -1.1890 0.0017
-5 3 4 -0.3268 -0.0698
-5 4 1 0.6482 -0.5028
-5 4 2 1.0887 -0.4215
-5 4 3 0.8869 -0.1662
-4 -9 1 0.6403 -0.2333
-4 -9 2 0.2322 -0.2173
-4 -8 1 -0.9450 0.1603
-4 -8 2 -0.2737 0.0859
-4 -8 3 0.8344 -0.1670
-4 -8 4 1.3340 -0.3137
-4 -7 1 1.2252 0.0138
-4 -7 2 0.3003 0.0728
-4 -7 3 -1.2843 0.2055
-4 -7 4 -2.1117 0.1961
-4 -7 5 -1.4498 0.0126
-4 -6 1 -1.6186 -0.0529
-4 -6 2 -0.4690 -0.0734
-4 -6 3 1.4406 -0.0911
-4 -6 4 2.5368 -0.0142
-4 -6 5 1.9029 0.0770
-4 -6 6 0.4641 0.0566
-4 -5 1 1.9524 -0.0632
-4 -5 2 0.6224 -0.0316
-4 -5 3 -1.3964 -0.0273
-4 -5 4 -2.5848 -0.0753
-4 -5 5 -1.9987 -0.0626
-4 -5 6 -0.4298 0.0525
-4 -5 7 0.5817 0.1303
-4 -4 1 -1.9369 0.1345
-4 -4 2 -0.4989 0.0646
-4 -4 3 1.4084 0.0314
-4 -4 4 2.4574 0.0600
-4 -4 5 1.8357 0.0374
-4 -4 6 0.1897 -0.0701
-4 -4 7 -1.0035 -0.1366
-4 -4 8 -0.9784 -0.0984
-4 -3 1 1.7127 -0.0664
-4 -3 2 0.2187 0.0037
-4 -3 3 -1.4765 0.0306
-4 -3 4 -2.2656 -0.0246
-4 -3 5 -1.5585 -0.0525
-4 -3 6 0.0960 0.0127
-4 -3 7 1.3477 0.0828
-4 -3 8 1.3128 0.0778
-4 -2 1 -1.7911 -0.0209
-4 -2 2 -0.1690 -0.0577
-4 -2 3 1.4261 -0.0641
-4 -2 4 2.0221 0.0052
-4 -2 5 1.2524 0.0589
-4 -2 6 -0.3487 0.0193
-4 -2 7 -1.5555 -0.0418
-4 -2 8 -1.4779 -0.0300
-4 -1 1 2.2879 0.0239
-4 -1 2 0.3464 0.0458
-4 -1 3 -1.3550 0.0588
-4 -1 4 -1.8551 0.0103
-4 -1 5 -0.9885 -0.0300
-4 -1 6 0.6063 0.0045
-4 -1 7 1.7551 0.0428
-4 -1 8 1.6232 0.0064
-4 0 1 -2.5795 0.0067
-4 0 2 -0.2166 -0.0228
-4 0 3 1.6128 -0.0404
-4 0 4 1.9400 0.0025
-4 0 5 0.8228 0.0247
-4 0 6 -0.8987 -0.0271
-4 0 7 -2.0302 -0.0647
-4 0 8 -1.8272 -0.0293
-4 1 1 2.0282 -0.0081
-4 1 2 -0.5624 0.0205
-4 1 3 -2.2447 0.0045
-4 1 4 -2.1978 -0.0700
-4 1 5 -0.7257 -0.0761
-4 1 6 1.1602 0.0127
-4 1 7 2.2628 0.0627
-4 1 8 1.9649 0.0286
-4 2 1 -0.8283 0.0084
-4 2 2 1.5977 -0.0219
-4 2 3 2.8008 0.0289
-4 2 4 2.3126 0.1223
-4 2 5 0.6151 0.1050
-4 2 6 -1.2780 0.0046
-4 2 7 -2.2547 -0.0074
-4 2 8 -1.8549 0.0746
-4 3 1 -0.2187 -0.0233
-4 3 2 -2.2344 0.0381
-4 3 3 -2.8895 0.0038
-4 3 4 -2.1305 -0.0547
-4 3 5 -0.4803 -0.0243
-4 3 6 1.1985 0.0168
-4 3 7 1.9385 -0.0704
-4 3 8 1.4511 -0.2206
-4 4 1 0.6524 0.0075
-4 4 2 2.3361 -0.0694
-4 4 3 2.6424 -0.0876
-4 4 4 1.8249 -0.1038
-4 4 5 0.3833 -0.1240
-4 4 6 -0.9695 -0.0669
-4 4 7 -1.4151 0.0928
-4 5 1 -0.7070 0.0165
-4 5 2 -2.2404 0.0181
-4 5 3 -2.3821 0.0862
-4 5 4 -1.5653 0.1984
-4 5 5 -0.3288 0.2131
-4 5 6 0.6841 0.1002
-4 6 1 0.7399 0.0679
-4 6 2 2.0881 0.1993
-4 6 3 2.0665 0.0677
-4 6 4 1.2437 -0.1564
-4 6 5 0.2401 -0.1894
-4 7 1 -0.7230 -0.2703
-4 7 2 -1.6423 -0.4539
-4 7 3 -1.4167 -0.2243
-3 -10 1 0.0866 -0.4902
-3 -10 2 -0.2879 -0.5378
-3 -10 3 -0.2578 -0.2402
-3 -9 1 0.3013 0.1931
-3 -9 2 0.7633 0.1585
-3 -9 3 0.4886 -0.0684
-3 -9 4 -0.1589 -0.2957
-3 -9 5 -0.5477 -0.2442
-3 -8 1 -0.6961 0.1015
-3 -8 2 -1.1369 0.1101
-3 -8 3 -0.5032 0.1387
-3 -8 4 0.7748 0.1310
-3 -8 5 1.5710 0.0274
-3 -8 6 1.2126 -0.0702
-3 -7 1 1.0978 -0.1541
-3 -7 2 1.5074 -0.0800
-3 -7 3 0.5360 0.0013
-3 -7 4 -1.3619 0.0303
-3 -7 5 -2.6248 0.0243
-3 -7 6 -2.2003 0.0089
-3 -7 7 -0.8166 0.0006
-3 -6 1 -1.6299 0.0499
-3 -6 2 -2.0189 -0.0493
-3 -6 3 -0.7653 -0.0950
-3 -6 4 1.6302 -0.0310
-3 -6 5 3.3225 0.0517
-3 -6 6 2.9696 0.0487
-3 -6 7 1.2628 -0.0162
-3 -6 8 -0.0858 -0.0390
-3 -5 1 2.2550 0.0132
-3 -5 2 2.5071 0.0672
-3 -5 3 0.9424 0.0544
-3 -5 4 -1.7579 -0.0285
-3 -5 5 -3.6577 -0.0670
-3 -5 6 -3.3465 -0.0054
-3 -5 7 -1.4144 0.0423
-3 -5 8 0.3328 -0.0412
-3 -5 9 0.8125 -0.1869
-3 -4 1 -2.8275 -0.0043
-3 -4 2 -2.6994 -0.0103
-3 -4 3 -0.7522 -0.0006
-3 -4 4 1.9898 0.0144
-3 -4 5 3.7168 -0.0179
-3 -4 6 3.2520 -0.0696
-3 -4 7 1.1378 -0.0194
-3 -4 8 -0.8830 0.1582
-3 -4 9 -1.5146 0.3024
-3 -3 1 3.3535 0.0056
-3 -3 2 2.6594 -0.0120
-3 -3 3 0.3469 -0.0050
-3 -3 4 -2.1847 0.0248
-3 -3 5 -3.4399 0.0694
-3 -3 6 -2.6967 0.0789
-3 -3 7 -0.5218 -0.0099
-3 -3 8 1.5279 -0.1640
-3 -3 9 2.1422 -0.2502
-3 -3 10 1.3706 -0.1985
-3 -2 1 -3.9386 -0.0263
-3 -2 2 -2.6970 0.0138
-3 -2 3 -0.1292 0.0271
-3 -2 4 2.1227 0.0083
-3 -2 5 2.9196 -0.0226
-3 -2 6 1.9775 -0.0382
-3 -2 7 -0.1009 -0.0138
-3 -2 8 -1.9821 0.0456
-3 -2 9 -2.4733 0.0937
-3 -2 10 -1.5797 0.0959
-3 -1 1 4.4600 0.0205
-3 -1 2 2.8204 -0.0405
-3 -1 3 0.0785 -0.0727
-3 -1 4 -2.0464 -0.0606
-3 -1 5 -2.6248 -0.0285
-3 -1 6 -1.5957 0.0134
-3 -1 7 0.4063 0.0490
-3 -1 8 2.1649 0.0489
-3 -1 9 2.5833 0.0183
-3 -1 10 1.6478 -0.0030
-3 0 1 -4.5568 -0.0065
-3 0 2 -2.6210 0.0476
-3 0 3 0.2676 0.0566
-3 0 4 2.4060 0.0285
-3 0 5 2.9034 0.0063
-3 0 6 1.7287 -0.0107
-3 0 7 -0.4140 -0.0260
-3 0 8 -2.2465 -0.0245
-3 0 9 -2.6801 -0.0252
-3 0 10 -1.7240 -0.0610
-3 1 1 4.0872 0.0308
-3 1 2 1.8565 0.0044
-3 1 3 -1.0757 0.0223
-3 1 4 -3.1028 0.0443
-3 1 5 -3.3996 0.0324
-3 1 6 -1.9443 0.0082
-3 1 7 0.4576 -0.0144
-3 1 8 2.3932 -0.0393
-3 1 9 2.7846 -0.0330
-3 1 10 1.7644 0.0322
-3 2 1 -3.4249 -0.0619
-3 2 2 -0.8874 -0.0534
-3 2 3 1.8788 -0.0521
-3 2 4 3.4955 -0.0323
-3 2 5 3.4113 -0.0121
-3 2 6 1.7022 -0.0208
-3 2 7 -0.7682 -0.0232
-3 2 8 -2.5481 0.0315
-3 2 9 -2.6976 0.1121
-3 2 10 -1.5892 0.1352
-3 3 1 3.1125 0.0380
-3 3 2 0.2882 0.0419
-3 3 3 -2.2124 -0.0033
-3 3 4 -3.3008 -0.0605
-3 3 5 -2.8269 -0.0437
-3 3 6 -1.0306 0.0498
-3 3 7 1.2109 0.1094
-3 3 8 2.5329 0.0245
-3 3 9 2.2805 -0.1817
-3 3 10 1.1337 -0.3384
-3 4 1 -3.2694 0.0181
-3 4 2 -0.1688 -0.0179
-3 4 3 2.2578 0.0407
-3 4 4 3.0289 0.1034
-3 4 5 2.2734 0.0714
-3 4 6 0.4390 -0.0282
-3 4 7 -1.5004 -0.0939
-3 4 8 -2.2925 -0.0261
-3 4 9 -1.6508 0.1895
-3 5 1 3.4823 -0.0370
-3 5 2 0.1395 0.0312
-3 5 3 -2.4936 0.0080
-3 5 4 -3.2153 -0.0273
-3 5 5 -2.2150 -0.0511
-3 5 6 -0.2311 -0.0843
-3 5 7 1.5236 -0.0812
-3 5 8 1.9136 -0.0516
-3 5 9 1.0444 -0.1054
-3 6 1 -3.2633 0.0248
-3 6 2 0.1053 -0.0267
-3 6 3 2.8887 -0.0796
-3 6 4 3.5588 -0.1211
-3 6 5 2.3102 -0.0238
-3 6 6 0.2149 0.1939
-3 6 7 -1.3309 0.2786
-3 6 8 -1.4444 0.1373
-3 7 1 2.5062 -0.0439
-3 7 2 -0.4295 -0.0521
-3 7 3 -2.8646 0.1138
-3 7 4 -3.2595 0.2834
-3 7 5 -1.9289 0.1661
-3 7 6 -0.1138 -0.1717
-3 7 7 0.9594 -0.3323
-3 8 1 -1.5062 0.0953
-3 8 2 0.5253 0.1389
-3 8 3 2.0825 -0.1427
-3 8 4 2.0893 -0.4147
-3 8 5 1.0265 -0.3129
-2 -11 1 -0.0559 -0.3755
-2 -11 2 0.4838 -0.1615
-2 -10 1 -0.0243 0.2321
-2 -10 2 -1.1303 -0.1136
-2 -10 3 -1.5272 -0.6085
-2 -10 4 -1.2647 -0.5338
-2 -10 5 -0.6914 -0.0127
-2 -9 1 0.2345 -0.1054
-2 -9 2 1.7370 0.1045
-2 -9 3 2.3591 0.2950
-2 -9 4 1.8822 0.1167
-2 -9 5 0.7182 -0.1522
-2 -9 6 -0.3094 -0.0290
-2 -8 1 -0.5888 0.0643
-2 -8 2 -2.2449 0.0596
-2 -8 3 -2.9186 0.0362
-2 -8 4 -2.1298 0.1017
-2 -8 5 -0.3352 0.0836
-2 -8 6 1.1694 -0.1530
-2 -8 7 1.4303 -0.3386
-2 -8 8 0.7886 -0.2116
-2 -7 1 1.1428 -0.0475
-2 -7 2 2.8472 -0.1088
-2 -7 3 3.4605 -0.0805
-2 -7 4 2.3361 -0.0382
-2 -7 5 0.0046 0.0337
-2 -7 6 -1.8585 0.1372
-2 -7 7 -2.0242 0.1461
-2 -7 8 -0.9645 0.0351
-2 -7 9 -0.0181 -0.0129
-2 -6 1 -1.9049 0.0043
-2 -6 2 -3.7112 0.0131
-2 -6 3 -4.1777 -0.0402
-2 -6 4 -2.6679 -0.0528
-2 -6 5 0.1001 -0.0127
-2 -6 6 2.2141 0.0230
-2 -6 7 2.3259 0.0470
-2 -6 8 0.9613 0.0460
-2 -6 9 -0.3210 -0.0386
-2 -6 10 -0.6569 -0.1784
-2 -5 1 2.8139 0.0287
-2 -5 2 4.7831 0.0520
-2 -5 3 4.9038 0.0722
-2 -5 4 2.8210 0.0152
-2 -5 5 -0.3553 -0.0712
-2 -5 6 -2.5999 -0.0902
-2 -5 7 -2.6307 -0.0542
-2 -5 8 -0.9905 -0.0201
-2 -5 9 0.6773 0.0399
-2 -5 10 1.2385 0.1661
-2 -4 1 -3.7846 -0.0111
-2 -4 2 -5.8573 -0.0117
-2 -4 3 -5.3493 -0.0011
-2 -4 4 -2.4901 0.0464
-2 -4 5 1.0398 0.0630
-2 -4 6 3.2057 0.0027
-2 -4 7 2.9846 -0.0463
-2 -4 8 1.0092 -0.0102
-2 -4 9 -1.0520 0.0110
-2 -4 10 -1.8711 -0.1122
-2 -4 11 -1.3717 -0.3048
-2 -3 1 4.6720 -0.0206
-2 -3 2 6.7037 -0.0304
-2 -3 3 5.4544 -0.0245
-2 -3 4 1.8746 -0.0242
-2 -3 5 -1.8089 0.0046
-2 -3 6 -3.6498 0.0626
-2 -3 7 -3.0136 0.0682
-2 -3 8 -0.7454 -0.0016
-2 -3 9 1.4848 -0.0227
-2 -3 10 2.3550 0.1041
-2 -3 11 1.7605 0.2732
-2 -2 1 -5.2515 0.0096
-2 -2 2 -7.1366 -0.0035
-2 -2 3 -5.3712 -0.0278
-2 -2 4 -1.4335 -0.0255
-2 -2 5 2.1623 -0.0084
-2 -2 6 3.5853 0.0015
-2 -2 7 2.5487 0.0122
-2 -2 8 0.1736 0.0180
-2 -2 9 -1.8802 -0.0231
-2 -2 10 -2.5158 -0.1123
-2 -2 11 -1.7904 -0.1671
-2 -2 12 -0.6198 -0.1238
-2 -1 1 5.4104 0.0295
-2 -1 2 7.1142 0.0496
-2 -1 3 5.1986 0.0574
-2 -1 4 1.2579 0.0284
-2 -1 5 -2.2001 -0.0276
-2 -1 6 -3.3494 -0.0702
-2 -1 7 -2.0441 -0.0675
-2 -1 8 0.3337 -0.0236
-2 -1 9 2.0879 0.0315
-2 -1 10 2.4119 0.0627
-2 -1 11 1.6020 0.0498
-2 -1 12 0.5096 0.0120
-2 0 1 -5.3409 -0.0354
-2 0 2 -6.7914 -0.0258
-2 0 3 -4.8674 -0.0144
-2 0 4 -0.9883 -0.0128
-2 0 5 2.4740 -0.0062
-2 0 6 3.5517 0.0146
-2 0 7 2.0384 0.0360
-2 0 8 -0.4632 0.0436
-2 0 9 -2.1150 0.0354
-2 0 10 -2.2817 0.0144
-2 0 11 -1.4584 -0.0129
-2 0 12 -0.4578 -0.0381
-2 1 1 5.3376 -0.0030
-2 1 2 6.3397 -0.0396
-2 1 3 4.2501 -0.0470
-2 1 4 0.3455 0.0097
-2 1 5 -3.1532 0.0783
-2 1 6 -4.1762 0.0809
-2 1 7 -2.4258 0.0120
-2 1 8 0.3411 -0.0595
-2 1 9 2.0966 -0.0707
-2 1 10 2.2319 -0.0254
-2 1 11 1.3910 0.0281
-2 1 12 0.4421 0.0569
-2 2 1 -5.3743 0.0300
-2 2 2 -5.7104 0.0577
-2 2 3 -3.3002 0.0662
-2 2 4 0.5245 0.0132
-2 2 5 3.7794 -0.0587
-2 2 6 4.5720 -0.0655
-2 2 7 2.6183 -0.0099
-2 2 8 -0.3050 0.0188
-2 2 9 -2.0843 -0.0111
-2 2 10 -2.1112 -0.0211
-2 2 11 -1.1885 0.0380
-2 2 12 -0.3156 0.0948
-2 3 1 5.1170 -0.0090
-2 3 2 4.7559 0.0006
-2 3 3 2.1220 -0.0286
-2 3 4 -1.3150 -0.0486
-2 3 5 -3.9520 -0.0393
-2 3 6 -4.3428 -0.0356
-2 3 7 -2.3086 -0.0219
-2 3 8 0.4941 0.0547
-2 3 9 2.0322 0.1204
-2 3 10 1.7801 0.0166
-2 3 11 0.7417 -0.2208
-2 3 12 0.0378 -0.3396
-2 4 1 -4.4609 -0.0200
-2 4 2 -3.6186 -0.0742
-2 4 3 -0.9655 -0.0439
-2 4 4 1.9516 0.0234
-2 4 5 3.8766 0.0614
-2 4 6 3.8065 0.0749
-2 4 7 1.7210 0.0414
-2 4 8 -0.8274 -0.0684
-2 4 9 -1.9658 -0.1174
-2 4 10 -1.3609 0.0729
-2 4 11 -0.2387 0.3723
-2 5 1 3.8054 -0.0006
-2 5 2 2.7488 0.0776
-2 5 3 0.0841 0.0825
-2 5 4 -2.5678 0.0507
-2 5 5 -3.9930 0.0274
-2 5 6 -3.4357 -0.0139
-2 5 7 -1.1615 -0.0375
-2 5 8 1.1935 0.0162
-2 5 9 1.9425 0.0295
-2 5 10 1.0575 -0.1448
-2 5 11 -0.0627 -0.3482
-2 6 1 -3.5645 0.0535
-2 6 2 -2.3713 0.0084
-2 6 3 0.4878 -0.0129
-2 6 4 3.1961 -0.0443
-2 6 5 4.2963 -0.0734
-2 6 6 3.2104 -0.0413
-2 6 7 0.6909 0.0006
-2 6 8 -1.4376 -0.0230
-2 6 9 -1.8224 -0.0171
-2 6 10 -0.8326 0.1108
-2 7 1 3.5572 -0.0530
-2 7 2 2.1269 -0.0923
-2 7 3 -0.9483 -0.1122
-2 7 4 -3.6324 -0.0734
-2 7 5 -4.3161 -0.0217
-2 7 6 -2.7751 0.0077
-2 7 7 -0.3015 0.0715
-2 7 8 1.3175 0.1624
-2 7 9 1.3386 0.1371
-2 8 1 -3.1818 -0.0420
-2 8 2 -1.5040 0.0398
-2 8 3 1.4123 0.0960
-2 8 4 3.5894 0.1216
-2 8 5 3.6888 0.1470
-2 8 6 2.0021 0.0907
-2 8 7 0.0838 -0.1190
-2 8 8 -0.7560 -0.3171
-2 9 1 2.1844 0.1554
-2 9 2 0.5408 0.1717
-2 9 3 -1.6609 0.1727
-2 9 4 -2.9319 0.0536
-2 9 5 -2.5302 -0.1595
-2 9 6 -1.1224 -0.1972
-2 10 1 -0.9867 -0.1712
-2 10 2 0.1874 -0.3886
-2 10 3 1.3830 -0.5161
-2 10 4 1.8196 -0.3218
-1 -11 1 -0.3876 -0.3638
-1 -11 2 0.2715 -0.6619
-1 -11 3 0.9054 -0.1929
-1 -10 1 0.6535 0.3021
-1 -10 2 -0.5450 0.3494
-1 -10 3 -1.8560 -0.1652
-1 -10 4 -2.3540 -0.5671
-1 -10 5 -1.9348 -0.2565
-1 -9 1 -0.4436 -0.1219
-1 -9 2 1.1445 -0.0467
-1 -9 3 2.9364 0.2480
-1 -9 4 3.7075 0.2880
-1 -9 5 3.0680 -0.1135
-1 -9 6 1.5783 -0.4124
-1 -9 7 0.2801 -0.1882
-1 -8 1 -0.1276 -0.0345
-1 -8 2 -1.9759 -0.0458
-1 -8 3 -3.9823 -0.0771
-1 -8 4 -4.8191 0.0476
-1 -8 5 -3.8676 0.2670
-1 -8 6 -1.7211 0.2403
-1 -8 7 0.1671 -0.0549
-1 -8 8 0.7740 -0.2009
-1 -7 1 0.5114 0.0618
-1 -7 2 2.6969 -0.0008
-1 -7 3 4.8066 -0.0567
-1 -7 4 5.5805 -0.1176
-1 -7 5 4.3671 -0.1216
-1 -7 6 1.7846 0.0082
-1 -7 7 -0.4944 0.1341
-1 -7 8 -1.1955 0.0589
-1 -7 9 -0.6079 -0.1104
-1 -6 1 -0.4259 -0.0128
-1 -6 2 -3.1852 0.0165
-1 -6 3 -5.4072 0.0153
-1 -6 4 -6.0069 -0.0119
-1 -6 5 -4.5903 -0.0565
-1 -6 6 -1.8561 -0.0937
-1 -6 7 0.5536 -0.0453
-1 -6 8 1.2909 0.0851
-1 -6 9 0.5126 0.1338
-1 -6 10 -0.4595 0.0127
-1 -5 1 0.2620 -0.0003
-1 -5 2 3.8365 0.0297
-1 -5 3 6.1453 0.0622
-1 -5 4 6.3279 0.0730
-1 -5 5 4.5351 0.0587
-1 -5 6 1.6810 0.0318
-1 -5 7 -0.7502 -0.0196
-1 -5 8 -1.4584 -0.0756
-1 -5 9 -0.4176 -0.0582
-1 -5 10 1.0265 0.0466
-1 -5 11 1.4794 0.1372
-1 -4 1 -0.4928 -0.0314
-1 -4 2 -5.0513 -0.0427
-1 -4 3 -7.3881 -0.0310
-1 -4 4 -6.8668 0.0070
-1 -4 5 -4.3309 0.0323
-1 -4 6 -1.0886 0.0080
-1 -4 7 1.4293 -0.0277
-1 -4 8 1.9917 -0.0215
-1 -4 9 0.5003 0.0029
-1 -4 10 -1.5877 -0.0124
-1 -4 11 -2.4667 -0.0705
-1 -4 12 -1.7079 -0.1205
-1 -3 1 0.8202 0.0354
-1 -3 3 8.8691 -0.0525
-1 -3 4 7.6372 -0.0746
-1 -3 5 4.1696 -0.0524
-1 -3 6 0.2887 0.0161
-1 -3 7 -2.3655 0.0675
-1 -3 8 -2.6115 0.0454
-1 -3 9 -0.5553 -0.0144
-1 -3 10 2.0738 -0.0330
-1 -3 11 3.2329 0.0040
-1 -3 12 2.4057 0.0333
-1 -2 1 -0.4089 0.0018
-1 -2 2 -6.9866 0.0537
-1 -2 3 -9.7440 0.0572
-1 -2 4 -8.2107 0.0287
-1 -2 5 -4.0506 -0.0024
-1 -2 6 0.4173 -0.0174
-1 -2 7 3.0954 -0.0075
-1 -2 8 2.8639 0.0161
-1 -2 9 0.3399 0.0268
-1 -2 10 -2.4064 0.0202
-1 -2 11 -3.4534 0.0318
-1 -2 12 -2.5257 0.0947
-1 -1 1 -0.8727 -0.0234
-1 -1 2 6.3121 -0.0245
-1 -1 3 9.5382 0.0155
-1 -1 4 8.1766 0.0519
-1 -1 5 3.7502 0.0377
-1 -1 6 -1.0334 -0.0178
-1 -1 7 -3.5226 -0.0565
-1 -1 8 -2.7181 -0.0392
-1 -1 9 0.0808 0.0055
-1 -1 10 2.5334 0.0109
-1 -1 11 3.1666 -0.0602
-1 -1 12 2.1574 -0.1777
-1 -1 13 0.7221 -0.2529
-1 0 1 1.9016 0.0132
-1 0 2 -5.3276 -0.0221
-1 0 3 -8.7635 -0.0549
-1 0 4 -7.5955 -0.0561
-1 0 5 -3.0910 -0.0208
-1 0 6 1.7645 0.0179
-1 0 7 3.8849 0.0189
-1 0 8 2.4810 -0.0155
-1 0 9 -0.5026 -0.0383
-1 0 10 -2.5786 -0.0119
-1 0 11 -2.7905 0.0580
-1 0 12 -1.7439 0.1324
-1 0 13 -0.5424 0.1557
-1 1 1 -1.4338 -0.0146
-1 1 2 5.2412 0.0200
-1 1 3 8.2278 0.0165
-1 1 4 6.7824 -0.0131
-1 1 5 2.1308 -0.0186
-1 1 6 -2.6018 0.0141
-1 1 7 -4.2390 0.0462
-1 1 8 -2.2886 0.0444
-1 1 9 0.8836 0.0264
-1 1 10 2.7498 0.0231
-1 1 11 2.6825 0.0211
-1 1 12 1.5561 -0.0048
-1 1 13 0.4524 -0.0251
-1 2 1 -0.4061 0.0351
-1 2 2 -6.0505 0.0014
-1 2 3 -7.9372 0.0247
-1 2 5 -1.0684 0.0515
-1 2 6 3.2402 -0.0089
-1 2 7 4.3238 -0.0197
-1 2 8 2.0001 0.0195
-1 2 9 -1.2833 0.0044
-1 2 10 -3.0528 -0.0835
-1 2 11 -2.7659 -0.1174
-1 2 12 -1.4444 -0.0326
-1 2 13 -0.3132 0.0536
-1 3 1 2.2328 -0.0321
-1 3 2 6.5741 0.0192
-1 3 3 7.1799 0.0006
-1 3 5 0.0899 -0.0421
-1 3 6 -3.4315 -0.0091
-1 3 7 -3.9682 -0.0477
-1 3 8 -1.5337 -0.0972
-1 3 9 1.6576 -0.0174
-1 3 10 3.2705 0.1202
-1 3 11 2.7271 0.0853
-1 3 12 1.1695 -0.1240
-1 3 13 0.0479 -0.2379
-1 4 1 -2.9748 0.0053
-1 4 2 -5.9945 -0.0545
-1 4 3 -5.6787 -0.0491
-1 4 4 -2.9241 -0.0127
-1 4 5 0.6735 -0.0299
-1 4 6 3.2670 -0.0473
-1 4 7 3.3579 0.0243
-1 4 8 1.0038 0.0911
-1 4 9 -1.9210 0.0229
-1 4 10 -3.2649 -0.0457
-1 4 11 -2.4606 0.1087
-1 4 12 -0.7800 0.3662
-1 5 1 2.8894 -0.0073
-1 5 2 4.8226 0.0263
-1 5 3 4.1038 0.0275
-1 5 4 1.6656 0.0301
-1 5 5 -1.1880 0.0885
-1 5 6 -3.0520 0.1267
-1 5 7 -2.7829 0.0597
-1 5 8 -0.5004 -0.0214
-1 5 9 2.1010 -0.0204
-1 5 10 3.0956 -0.0706
-1 5 11 2.1033 -0.2990
-1 5 12 0.4942 -0.4927
-1 6 1 -2.8961 0.0341
-1 6 2 -4.0901 0.0504
-1 6 3 -3.2045 0.0625
-1 6 4 -0.9336 0.0434
-1 6 5 1.5878 -0.0216
-1 6 6 2.9835 -0.0647
-1 6 7 2.3016 -0.0444
-1 6 8 -0.0132 -0.0320
-1 6 9 -2.2202 -0.0448
-1 6 10 -2.7754 0.0577
-1 6 11 -1.7025 0.3044
-1 7 1 3.3467 -0.0103
-1 7 2 4.0312 -0.0674
-1 7 3 2.8648 -0.1012
-1 7 4 0.4132 -0.1066
-1 7 5 -2.0506 -0.1103
-1 7 6 -2.9859 -0.1240
-1 7 7 -1.7858 -0.0879
-1 7 8 0.5039 0.0529
-1 7 9 2.1141 0.1895
-1 7 10 2.1548 0.1188
-1 7 11 1.1467 -0.1372
-1 8 1 -3.7837 -0.0631
-1 8 2 -3.9942 0.0008
-1 8 3 -2.4182 0.0074
-1 8 4 0.2479 -0.0046
-1 8 5 2.4888 0.0621
-1 8 6 2.8026 0.1707
-1 8 7 1.1836 0.1475
-1 8 8 -0.7764 -0.0763
-1 8 9 -1.6011 -0.3064
-1 8 10 -1.2218 -0.2848
-1 9 1 3.6637 0.0529
-1 9 2 3.4272 0.0069
-1 9 3 1.6392 0.1196
-1 9 4 -0.8424 0.2806
-1 9 5 -2.5066 0.2701
-1 9 6 -2.2340 0.0993
-1 9 7 -0.6025 -0.0007
-1 9 8 0.6951 0.1009
-1 10 1 -2.9183 0.1201
-1 10 2 -2.4592 0.1684
-1 10 3 -0.9430 -0.0911
-1 10 4 0.8763 -0.4670
-1 10 5 1.8469 -0.6196
-1 10 6 1.3513 -0.4757
-1 10 7 0.1833 -0.2330
-1 11 1 1.8486 -0.3127
-1 11 3 0.6529 -0.1224
0 -11 1 -1.5903 -0.0888
0 -11 2 -1.5969 -0.3447
0 -11 3 -0.8234 -0.2773
0 -10 1 3.2563 0.0864
0 -10 2 3.1231 0.2173
0 -10 3 1.6280 0.0492
0 -10 4 0.0558 -0.3471
0 -10 5 -0.6243 -0.5031
0 -10 6 -0.4953 -0.2498
0 -9 1 -4.5398 -0.0373
0 -9 2 -4.1637 -0.0582
0 -9 3 -2.0517 0.0914
0 -9 4 0.2180 0.2875
0 -9 5 1.2505 0.2346
0 -9 6 0.8769 0.0042
0 -9 7 -0.0770 -0.0256
0 -8 1 5.3850 -0.0547
0 -8 2 4.6929 -0.0354
0 -8 3 2.1567 -0.0601
0 -8 4 -0.5684 -0.0523
0 -8 5 -1.8524 0.0566
0 -8 6 -1.2288 0.1055
0 -8 7 0.4190 -0.0498
0 -8 8 1.6476 -0.2114
0 -8 9 1.6796 -0.1385
0 -7 1 -6.4101 0.0785
0 -7 2 -5.2741 0.0209
0 -7 3 -2.3842 -0.0376
0 -7 4 0.5777 -0.1022
0 -7 5 2.0140 -0.1235
0 -7 6 1.3183 -0.0179
0 -7 7 -0.7426 0.1317
0 -7 8 -2.5225 0.1187
0 -7 9 -2.8255 -0.0259
0 -7 10 -1.8520 -0.0300
0 -6 1 7.9268 0.0058
0 -6 2 6.0822 0.0386
0 -6 3 2.7704 0.0609
0 -6 4 -0.1882 0.0700
0 -6 5 -1.5612 0.0200
0 -6 6 -0.9704 -0.0834
0 -6 7 1.0248 -0.0980
0 -6 8 2.9991 0.0456
0 -6 9 3.5475 0.1303
0 -6 10 2.4846 -0.0571
0 -6 11 0.9177 -0.3201
0 -5 1 -9.5291 -0.0855
0 -5 2 -6.5697 -0.0491
0 -5 3 -2.6983 -0.0005
0 -5 4 -0.0105 0.0227
0 -5 5 0.9210 0.0434
0 -5 6 0.3444 0.0615
0 -5 7 -1.3476 -0.0015
0 -5 8 -3.2456 -0.1232
0 -5 9 -3.9562 -0.0987
0 -5 10 -2.8565 0.1438
0 -5 11 -0.9331 0.3334
0 -4 2 6.5100 -0.0015
0 -4 3 1.8334 -0.0484
0 -4 4 -0.5391 -0.0345
0 -4 5 -0.7385 0.0019
0 -4 6 0.1870 0.0125
0 -4 7 1.8093 0.0319
0 -4 8 3.6463 0.0625
0 -4 9 4.3979 0.0073
0 -4 10 3.1503 -0.1324
0 -4 11 0.8290 -0.1726
0 -4 12 -0.6575 -0.0294
0 -3 1 -13.3093 0.0575
0 -3 2 -6.9199 0.0528
0 -3 3 -1.0484 0.0375
0 -3 4 1.4425 -0.0155
0 -3 5 1.0501 -0.0526
0 -3 6 -0.5364 -0.0268
0 -3 7 -2.5218 0.0114
0 -3 8 -4.3996 0.0151
0 -3 9 -4.9502 0.0236
0 -3 10 -3.3380 0.0445
0 -3 11 -0.6389 -0.0001
0 -3 12 1.0324 -0.1167
0 -3 13 0.9153 -0.1814
0 -2 1 17.1868 -0.1254
0 -2 2 9.0969 -0.0642
0 -2 3 1.7231 -0.0129
0 -2 5 -1.1504 0.0329
0 -2 6 1.0774 -0.0018
0 -2 7 3.6019 -0.0226
0 -2 8 5.3975 -0.0073
0 -2 9 5.3818 0.0070
0 -2 10 3.2527 0.0138
0 -2 11 0.3904 0.0534
0 -2 12 -1.1944 0.1192
0 -2 13 -0.9472 0.1496
0 -1 2 -12.6211 0.0355
0 -1 3 -3.9294 0.0129
0 -1 4 0.5426 0.0108
0 -1 5 0.4747 0.0131
0 -1 6 -2.1503 0.0029
0 -1 7 -5.0079 -0.0191
0 -1 8 -6.3770 -0.0246
0 -1 9 -5.4910 -0.0054
0 -1 10 -2.8697 0.0019
0 -1 11 -0.1448 -0.0210
0 -1 12 1.1163 -0.0417
0 -1 13 0.7605 -0.0421
0 0 2 15.0566 0.0300
0 0 3 5.8768 -0.0084
0 0 4 0.7825 -0.0372
0 0 5 0.6567 -0.0225
0 0 6 3.5332 0.0198
0 0 7 6.3888 0.0318
0 0 8 7.0588 -0.0095
0 0 9 5.2743 -0.0458
0 0 10 2.3231 -0.0257
0 0 11 -0.1070 0.0023
0 0 12 -1.0127 -0.0265
0 0 13 -0.6161 -0.0744
0 1 1 -22.6231 -0.1606
0 1 2 -14.1906 -0.1021
0 1 3 -5.6473 -0.0169
0 1 4 -1.0910 0.0238
0 1 5 -1.4560 0.0017
0 1 6 -4.6150 -0.0253
0 1 7 -7.2361 0.0043
0 1 8 -7.2117 0.0593
0 1 9 -4.7998 0.0535
0 1 10 -1.7143 -0.0063
0 1 11 0.4566 -0.0135
0 1 12 1.0948 0.0610
0 1 13 0.6371 0.1206
0 2 0 20.8835 0.1829
0 2 1 17.7896 0.1817
0 2 3 3.2307 0.0119
0 2 4 0.2177 -0.0153
0 2 5 1.6210 0.0105
0 2 6 5.0186 0.0157
0 2 7 7.2663 -0.0208
0 2 8 6.7605 -0.0303
0 2 9 4.1212 0.0247
0 2 10 1.0799 0.0613
0 2 11 -0.8946 0.0084
0 2 12 -1.2765 -0.0556
0 2 13 -0.6186 -0.0396
0 3 0 -15.7135 -0.0756
0 3 1 -12.3037 -0.0644
0 3 3 -0.3969 0.0471
0 3 4 0.8437 0.0326
0 3 5 -1.5083 -0.0079
0 3 6 -4.8547 -0.0090
0 3 7 -6.6336 0.0058
0 3 8 -5.8936 -0.0332
0 3 9 -3.3526 -0.0925
0 3 10 -0.5055 -0.0646
0 3 11 1.2337 0.0188
0 3 12 1.2764 -0.0047
0 3 13 0.3259 -0.1322
0 4 0 11.9220 -0.0644
0 4 1 8.1625 -0.0667
0 4 2 2.4736 -0.0832
0 4 3 -1.2725 -0.0762
0 4 4 -1.2535 -0.0250
0 4 6 4.4329 -0.0028
0 4 7 5.7687 -0.0235
0 4 8 4.9744 0.0173
0 4 9 2.6667 0.0552
0 4 10 0.1026 0.0023
0 4 11 -1.3138 -0.0427
0 4 12 -1.0006 0.0766
0 4 13 0.1328 0.2541
0 5 0 -9.2427 0.0784
0 5 1 -5.5368 0.0535
0 5 2 -0.8959 0.0340
0 5 3 1.6980 0.0047
0 5 4 1.1404 -0.0354
0 5 5 -1.4268 -0.0403
0 5 6 -3.9779 0.0131
0 5 7 -5.0516 0.0623
0 5 8 -4.2592 0.0483
0 5 9 -2.1270 0.0308
0 5 10 0.1364 0.0766
0 5 11 1.1875 0.0873
0 5 12 0.6501 -0.0518
0 5 13 -0.4109 -0.2107
0 6 0 6.9876 0.0370
0 6 1 3.7021 0.0673
0 6 2 0.1119 0.0743
0 6 3 -1.7064 0.0706
0 6 4 -1.0363 0.0664
0 6 5 1.2912 0.0494
0 6 6 3.6436 0.0085
0 6 7 4.5991 -0.0236
0 6 8 3.6976 -0.0177
0 6 9 1.6073 -0.0316
0 6 10 -0.3277 -0.1218
0 6 11 -1.0010 -0.1905
0 6 12 -0.4236 -0.1082
0 7 0 -5.1282 -0.1118
0 7 1 -2.2658 -0.0956
0 7 2 0.5108 -0.0453
0 7 3 1.7929 0.0055
0 7 4 1.0344 0.0255
0 7 5 -1.2346 0.0054
0 7 6 -3.5162 -0.0331
0 7 7 -4.2409 -0.0780
0 7 8 -3.0328 -0.1201
0 7 9 -0.9663 -0.0829
0 7 10 0.5142 0.0975
0 7 11 0.7878 0.2914
0 8 0 3.8655 0.0528
0 8 1 1.2328 -0.0203
0 8 2 -1.0088 -0.1142
0 8 3 -1.8354 -0.1663
0 8 4 -0.8583 -0.1538
0 8 5 1.4224 -0.0937
0 8 6 3.4461 -0.0242
0 8 7 3.6630 0.0608
0 8 8 2.1023 0.1770
0 8 9 0.2649 0.2114
0 8 10 -0.5959 0.0231
0 8 11 -0.5020 -0.2585
0 9 0 -2.9231 0.0082
0 9 1 -0.5212 0.0656
0 9 2 1.2562 0.1268
0 9 3 1.6404 0.1178
0 9 4 0.4669 0.0687
0 9 5 -1.6174 0.0683
0 9 6 -3.0631 0.1473
0 9 7 -2.6826 0.1673
0 9 8 -1.0424 -0.0189
0 9 9 0.2530 -0.2522
0 9 10 0.4787 -0.2109
0 10 0 1.8495 0.0712
0 10 1 -0.0229 0.1299
0 10 2 -1.2266 0.1787
0 10 3 -1.2640 0.2754
0 10 4 -0.1547 0.3338
0 10 5 1.4154 0.1908
0 10 6 2.1700 -0.1663
0 10 7 1.4719 -0.4187
0 10 8 0.1984 -0.2340
0 11 0 -0.7134 -0.2011
0 11 1 0.3355 -0.4020
0 11 2 0.9234 -0.5583
0 11 3 0.8327 -0.7072
0 11 4 0.0995 -0.7723
0 11 5 -0.8015 -0.5574
0 11 6 -1.0539 -0.0224
1 -11 0 1.4881 0.0286
1 -11 1 0.5303 -0.0421
1 -10 0 -2.0436 0.0224
1 -10 1 -0.2327 -0.0260
1 -10 2 1.2844 -0.2371
1 -10 3 1.4125 -0.4083
1 -10 4 0.3835 -0.4392
1 -10 5 -0.6138 -0.2981
1 -9 0 2.2063 -0.1049
1 -9 1 -0.2420 -0.0162
1 -9 2 -2.1498 0.1455
1 -9 3 -2.2470 0.2495
1 -9 4 -0.7396 0.2387
1 -9 5 0.9662 0.0765
1 -9 6 1.6585 -0.1913
1 -9 7 1.2360 -0.3413
1 -8 0 -1.8693 0.1035
1 -8 1 0.8423 0.0610
1 -8 2 2.7910 -0.0221
1 -8 3 2.7684 -0.0721
1 -8 4 0.9230 -0.0358
1 -8 5 -1.3507 0.1013
1 -8 6 -2.5000 0.2457
1 -8 7 -1.9860 0.2451
1 -8 8 -0.6312 0.1118
1 -7 0 1.0181 -0.0430
1 -7 1 -1.8444 -0.0615
1 -7 2 -3.6370 -0.0340
1 -7 3 -3.3108 -0.0006
1 -7 4 -1.0972 -0.0281
1 -7 5 1.6246 -0.1042
1 -7 6 3.1227 -0.1185
1 -7 7 2.5192 -0.0364
1 -7 8 0.5857 0.0058
1 -7 9 -0.9871 -0.0781
1 -7 10 -1.2680 -0.1383
1 -6 0 0.1178 0.0017
1 -6 1 3.3954 0.0396
1 -6 2 4.9983 0.0246
1 -6 3 4.0804 -0.0237
1 -6 4 1.3192 -0.0238
1 -6 5 -1.7058 0.0081
1 -6 6 -3.3118 -0.0257
1 -6 7 -2.6230 -0.0882
1 -6 8 -0.3458 -0.0267
1 -6 9 1.6941 0.1172
1 -6 10 2.1911 0.0929
1 -6 11 1.3715 -0.1415
1 -5 0 -1.2243 0.0146
1 -5 1 -5.2036 -0.0138
1 -5 2 -6.5515 -0.0022
1 -5 3 -4.7445 0.0524
1 -5 4 -1.3074 0.0629
1 -5 5 1.7682 0.0319
1 -5 6 3.1258 0.0467
1 -5 7 2.3127 0.0721
1 -5 8 0.0002 -0.0052
1 -5 9 -2.1930 -0.1005
1 -5 10 -2.8341 -0.0030
1 -5 11 -1.8600 0.2265
1 -4 0 2.4012 -0.0391
1 -4 1 7.0016 -0.0084
1 -4 2 7.8730 0.0074
1 -4 3 4.9662 -0.0197
1 -4 4 0.8167 -0.0168
1 -4 5 -2.1051 0.0214
1 -4 6 -2.9195 0.0112
1 -4 7 -1.8568 -0.0314
1 -4 8 0.3559 -0.0083
1 -4 9 2.4768 0.0331
1 -4 10 3.1653 -0.0457
1 -4 11 2.1082 -0.1729
1 -4 12 0.4523 -0.1223
1 -3 0 -4.1942 0.0617
1 -3 1 -9.0221 0.0181
1 -3 2 -9.1535 -0.0308
1 -3 3 -5.0300 -0.0406
1 -3 4 -0.0545 -0.0544
1 -3 5 2.8127 -0.0717
1 -3 6 3.0235 -0.0284
1 -3 7 1.5038 0.0473
1 -3 8 -0.7359 0.0498
1 -3 9 -2.6896 -0.0030
1 -3 10 -3.2490 0.0047
1 -3 11 -2.0641 0.0513
1 -3 12 -0.2363 0.0008
1 -3 13 0.6873 -0.1346
1 -2 0 6.7501 -0.0588
1 -2 1 11.4886 -0.0252
1 -2 2 10.7745 0.0227
1 -2 3 5.3962 0.0445
1 -2 4 -0.6308 0.0537
1 -2 5 -3.7803 0.0438
1 -2 6 -3.4856 -0.0124
1 -2 7 -1.2687 -0.0657
1 -2 8 1.2411 -0.0350
1 -2 9 2.9591 0.0456
1 -2 10 3.1290 0.0689
1 -2 11 1.6982 0.0291
1 -2 12 -0.1859 0.0056
1 -2 13 -1.0394 0.0101
1 -1 0 -9.1180 0.0449
1 -1 1 -13.7072 0.0422
1 -1 2 -12.2318 0.0255
1 -1 3 -5.7013 0.0154
1 -1 4 1.4146 0.0106
1 -1 6 4.1714 0.0338
1 -1 7 1.0679 0.0279
1 -1 8 -1.8646 -0.0204
1 -1 9 -3.2770 -0.0695
1 -1 10 -2.8775 -0.0742
1 -1 11 -1.1511 -0.0362
1 -1 12 0.6644 0.0377
1 -1 13 1.3150 0.1423
1 0 0 9.9033 -0.0308
1 0 1 14.2976 -0.0368
1 0 2 12.1767 -0.0433
1 0 3 4.8283 -0.0467
1 0 4 -2.8997 -0.0396
1 0 5 -6.4549 -0.0233
1 0 6 -4.9402 0.0013
1 0 7 -0.9350 0.0249
1 0 8 2.3820 0.0222
1 0 9 3.5033 -0.0002
1 0 10 2.6080 0.0048
1 0 11 0.6695 0.0234
1 0 12 -1.0251 -0.0409
1 0 13 -1.4778 -0.1960
1 0 14 -0.8215 -0.2903
1 1 0 -8.7199 -0.0082
1 1 1 -12.6136 -0.0244
1 1 2 -9.8869 -0.0114
1 1 3 -2.2702 0.0035
1 1 4 5.1724 -0.0002
1 1 5 7.9809 -0.0207
1 1 6 5.5769 -0.0445
1 1 7 0.9404 -0.0344
1 1 8 -2.5361 0.0322
1 1 9 -3.4731 0.0862
1 1 10 -2.3484 0.0403
1 1 11 -0.3345 -0.0373
1 1 12 1.2770 0.0056
1 1 13 1.6121 0.1381
1 1 14 0.9135 0.1682
1 2 0 6.6093 0.0621
1 2 2 6.2881 0.0536
1 2 3 -0.9871 0.0265
1 2 4 -7.3090 0.0220
1 2 5 -8.8613 0.0319
1 2 6 -5.7075 0.0408
1 2 7 -0.9644 0.0163
1 2 8 2.3229 -0.0482
1 2 9 3.1267 -0.0741
1 2 10 1.9763 -0.0058
1 2 11 -0.0235 0.0590
1 2 12 -1.5605 0.0204
1 2 13 -1.7597 -0.0196
1 2 14 -0.9653 0.0699
1 3 0 -4.8489 -0.0622
1 3 1 -6.6400 -0.0395
1 3 2 -3.0871 0.0063
1 3 3 3.3461 0.0284
1 3 4 8.1751 0.0271
1 3 5 8.5112 0.0189
1 3 6 5.0516 0.0013
1 3 7 0.7433 -0.0098
1 3 8 -2.0139 0.0023
1 3 9 -2.5683 0.0002
1 3 10 -1.3753 -0.0366
1 3 11 0.5633 -0.0488
1 3 12 1.8942 -0.0339
1 3 13 1.8078 -0.1056
1 3 14 0.8518 -0.2639
1 4 0 3.7028 -0.0025
1 4 1 4.5213 -0.0549
1 4 3 -4.1675 -0.0697
1 4 4 -7.5809 -0.0543
1 4 5 -7.1073 -0.0536
1 4 6 -3.7821 -0.0296
1 4 7 -0.1758 0.0126
1 4 8 1.8886 0.0241
1 4 9 2.0034 0.0094
1 4 10 0.6307 0.0047
1 4 11 -1.1709 0.0114
1 4 12 -2.0833 0.0523
1 4 13 -1.6082 0.1665
1 5 0 -2.6349 0.0306
1 5 1 -2.8206 0.0554
1 5 2 0.0853 0.0328
1 5 3 4.1025 -0.0225
1 5 4 6.3543 -0.0310
1 5 5 5.4625 0.0078
1 5 6 2.4519 0.0120
1 5 7 -0.5371 -0.0173
1 5 8 -1.9875 -0.0028
1 5 9 -1.5874 0.0486
1 5 10 0.0099 0.0601
1 5 11 1.5440 0.0171
1 5 12 1.9177 -0.0444
1 5 13 1.1602 -0.0942
1 6 0 1.4242 0.0345
1 6 1 1.1660 0.0399
1 6 2 -1.1768 0.0804
1 6 3 -4.0347 0.1381
1 6 4 -5.3619 0.1222
1 6 5 -4.2426 0.0485
1 6 6 -1.5003 0.0229
1 6 7 1.0960 0.0382
1 6 8 2.1167 0.0049
1 6 9 1.3030 -0.0537
1 6 10 -0.3784 -0.0525
1 6 11 -1.5051 -0.0176
1 6 12 -1.3982 -0.0284
1 6 13 -0.6155 -0.0806
1 7 0 -0.5323 -0.0900
1 7 1 0.1733 -0.0567
1 7 2 2.1804 -0.0334
1 7 3 4.1638 -0.0483
1 7 4 4.7687 -0.0354
1 7 5 3.4737 -0.0001
1 7 6 0.9331 -0.0153
1 7 7 -1.3541 -0.0512
1 7 8 -2.0316 -0.0376
1 7 9 -0.9896 -0.0198
1 7 10 0.5242 -0.0406
1 7 11 1.1548 -0.0103
1 7 12 0.7419 0.1166
1 8 0 0.3577 0.0416
1 8 1 -0.7904 -0.0413
1 8 2 -2.7210 -0.1594
1 8 3 -4.1587 -0.2014
1 8 4 -4.2342 -0.1702
1 8 5 -2.8008 -0.1035
1 8 6 -0.5063 -0.0292
1 8 7 1.3384 -0.0055
1 8 8 1.6187 -0.0200
1 8 9 0.5273 0.0320
1 8 10 -0.5876 0.1204
1 8 11 -0.7305 0.0668
1 9 0 -0.6058 0.0038
1 9 1 0.7914 0.0077
1 9 2 2.6664 0.1579
1 9 3 3.7518 0.2443
1 9 4 3.4740 0.1741
1 9 5 1.9996 0.0362
1 9 6 0.0867 -0.0101
1 9 7 -1.1328 0.1063
1 9 8 -0.9808 0.2200
1 9 9 -0.0071 0.1142
1 9 10 0.5989 -0.1040
1 10 0 0.6605 0.1110
1 10 1 -0.6250 0.3232
1 10 2 -2.1905 0.2302
1 10 3 -2.9361 0.1238
1 10 4 -2.4791 0.1899
1 10 5 -1.1469 0.3160
1 10 6 0.2511 0.2405
1 10 7 0.8258 -0.1052
1 10 8 0.3819 -0.3992
1 10 9 -0.3201 -0.3058
1 11 0 -0.3382 -0.3015
1 11 1 0.5056 -0.6858
1 11 2 1.4728 -0.6810
1 11 3 1.8548 -0.5874
1 11 4 1.4219 -0.6275
1 11 5 0.4545 -0.7126
1 11 6 -0.3873 -0.5528
1 11 7 -0.5183 -0.0706
2 -9 0 2.2115 -0.0737
2 -9 1 0.7491 0.1458
2 -9 2 -1.0858 0.3132
2 -9 3 -2.1857 0.1594
2 -9 4 -2.2157 -0.2318
2 -9 5 -1.4691 -0.4771
2 -8 0 -2.5260 0.0440
2 -8 1 -0.1944 -0.0665
2 -8 2 2.1088 -0.1362
2 -8 3 3.2185 -0.0015
2 -8 4 3.0767 0.2632
2 -8 5 2.0402 0.3949
2 -8 6 0.5508 0.2653
2 -8 7 -0.6084 0.0476
2 -7 0 2.3478 0.0384
2 -7 1 -0.5137 0.0313
2 -7 2 -3.0048 0.0007
2 -7 3 -3.9902 -0.0660
2 -7 4 -3.6157 -0.1469
2 -7 5 -2.2510 -0.1524
2 -7 6 -0.2993 -0.0155
2 -7 7 1.2135 0.1426
2 -7 8 1.3215 0.1047
2 -7 9 0.4125 -0.1158
2 -6 0 -2.0861 -0.0707
2 -6 1 1.0890 -0.0051
2 -6 2 3.7871 0.0637
2 -6 3 4.7292 0.0463
2 -6 4 4.0560 -0.0142
2 -6 5 2.2270 -0.0665
2 -6 6 -0.1755 -0.1390
2 -6 7 -1.8638 -0.1818
2 -6 8 -1.7144 -0.0562
2 -6 9 -0.2670 0.1819
2 -6 10 0.8438 0.2536
2 -5 0 2.1282 0.0505
2 -5 1 -1.4442 -0.0053
2 -5 2 -4.5548 -0.0577
2 -5 3 -5.5638 0.0028
2 -5 4 -4.4946 0.0998
2 -5 5 -2.0913 0.1257
2 -5 6 0.6545 0.1017
2 -5 7 2.2833 0.0522
2 -5 8 1.7832 -0.0679
2 -5 9 -0.1011 -0.1921
2 -5 10 -1.5336 -0.1339
2 -5 11 -1.5667 0.1042
2 -4 0 -2.3919 -0.0343
2 -4 1 1.7199 -0.0104
2 -4 2 5.2855 0.0230
2 -4 3 6.3064 -0.0157
2 -4 4 4.7438 -0.0674
2 -4 5 1.7764 -0.0436
2 -4 6 -1.1130 0.0278
2 -4 7 -2.4605 0.0809
2 -4 8 -1.6127 0.1108
2 -4 9 0.4877 0.0962
2 -4 10 2.0628 -0.0306
2 -4 11 2.1695 -0.2275
2 -4 12 1.2650 -0.3115
2 -3 0 2.4401 0.0350
2 -3 1 -2.1588 0.0236
2 -3 2 -5.9465 -0.0102
2 -3 3 -6.7673 -0.0185
2 -3 4 -4.6215 -0.0161
2 -3 5 -1.1350 -0.0469
2 -3 6 1.7486 -0.0883
2 -3 7 2.6683 -0.0845
2 -3 8 1.4736 -0.0395
2 -3 9 -0.6805 0.0148
2 -3 10 -2.2392 0.0929
2 -3 11 -2.4310 0.1980
2 -3 12 -1.6068 0.2505
2 -2 0 -2.0265 -0.0219
2 -2 1 2.8850 -0.0136
2 -2 2 6.5975 0.0144
2 -2 3 6.9799 0.0384
2 -2 4 4.1387 0.0412
2 -2 5 0.1123 0.0383
2 -2 6 -2.7197 0.0286
2 -2 7 -3.1150 -0.0052
2 -2 8 -1.4956 -0.0372
2 -2 9 0.6823 -0.0299
2 -2 10 2.0928 -0.0167
2 -2 11 2.2531 -0.0558
2 -2 12 1.5176 -0.1179
2 -2 13 0.6560 -0.1235
2 -1 0 1.3771 -0.0079
2 -1 1 -3.7365 0.0014
2 -1 2 -7.1769 0.0003
2 -1 3 -6.9187 -0.0029
2 -1 4 -3.2910 0.0124
2 -1 5 1.2364 0.0380
2 -1 6 3.9143 0.0586
2 -1 7 3.6759 0.0668
2 -1 8 1.5420 0.0423
2 -1 9 -0.6822 -0.0202
2 -1 10 -1.8428 -0.0706
2 -1 11 -1.7801 -0.0565
2 -1 12 -0.9941 0.0033
2 -1 13 -0.2497 0.0528
2 0 0 -0.8879 0.0246
2 0 1 4.3227 0.0011
2 0 2 7.2943 -0.0173
2 0 3 6.2317 -0.0310
2 0 4 1.9100 -0.0462
2 0 5 -2.7809 -0.0578
2 0 6 -4.9948 -0.0587
2 0 7 -4.0360 -0.0441
2 0 8 -1.4382 -0.0117
2 0 9 0.8065 0.0281
2 0 10 1.7051 0.0569
2 0 11 1.3230 0.0621
2 0 12 0.3382 0.0267
2 0 13 -0.3615 -0.0603
2 1 0 0.6997 -0.0200
2 1 1 -4.3003 -0.0163
2 1 2 -6.5025 -0.0056
2 1 3 -4.5899 0.0036
2 1 4 0.0413 -0.0042
2 1 5 4.2836 -0.0202
2 1 6 5.6523 -0.0252
2 1 7 4.0302 -0.0173
2 1 8 1.2034 -0.0020
2 1 9 -0.9896 0.0117
2 1 10 -1.7265 0.0018
2 1 11 -1.0926 -0.0206
2 1 12 0.1389 0.0292
2 1 13 0.8832 0.1922
2 2 0 -0.6695 0.0147
2 2 1 3.6436 0.0395
2 2 2 4.8465 0.0314
2 2 3 2.2841 0.0250
2 2 4 -2.1295 0.0542
2 2 5 -5.4231 0.0854
2 2 6 -5.8136 0.0770
2 2 7 -3.7557 0.0401
2 2 8 -0.9626 0.0024
2 2 9 1.1241 -0.0151
2 2 10 1.7976 0.0052
2 2 11 1.0152 0.0137
2 2 12 -0.3986 -0.1071
2 2 13 -1.1679 -0.3474
2 2 14 -0.8621 -0.4775
2 3 0 0.6268 -0.0168
2 3 1 -2.6779 -0.0266
2 3 2 -2.9879 0.0115
2 3 3 -0.1929 0.0279
2 3 4 3.6492 -0.0107
2 3 5 5.9611 -0.0394
2 3 6 5.6102 -0.0186
2 3 7 3.3655 0.0065
2 3 8 0.7043 0.0009
2 3 9 -1.2477 -0.0246
2 3 10 -1.7936 -0.0544
2 3 11 -0.8486 -0.0348
2 3 12 0.6062 0.1134
2 3 13 1.2194 0.3282
2 4 0 -0.4996 0.0202
2 4 1 1.8513 -0.0103
2 4 2 1.6697 -0.0757
2 4 3 -0.9562 -0.0889
2 4 4 -4.1932 -0.0457
2 4 5 -5.8675 -0.0399
2 4 6 -5.1596 -0.0801
2 4 7 -2.8518 -0.0772
2 4 8 -0.2666 -0.0186
2 4 9 1.4832 0.0257
2 4 10 1.6708 0.0385
2 4 11 0.4629 0.0388
2 4 12 -0.8516 0.0044
2 4 13 -1.0763 -0.0586
2 5 0 0.2478 -0.0354
2 5 1 -1.4345 -0.0088
2 5 2 -1.1121 0.0419
2 5 3 1.1710 0.0284
2 5 4 3.9167 -0.0204
2 5 5 5.2530 0.0097
2 5 6 4.4306 0.0882
2 5 7 2.1083 0.0874
2 5 8 -0.4041 0.0256
2 5 9 -1.8109 0.0175
2 5 10 -1.4452 0.0373
2 5 11 0.0306 -0.0356
2 5 12 1.0347 -0.1897
2 5 13 0.7823 -0.2833
2 6 0 0.1546 0.0665
2 6 1 1.3977 0.0816
2 6 2 0.9875 0.0440
2 6 3 -1.0021 0.0711
2 6 4 -3.2760 0.1354
2 6 5 -4.2725 0.1018
2 6 6 -3.3852 0.0051
2 6 7 -1.1797 -0.0102
2 6 8 1.0719 0.0265
2 6 9 2.0006 -0.0105
2 6 10 1.1371 -0.0570
2 6 11 -0.4082 0.0597
2 6 12 -1.0135 0.3021
2 7 0 -0.6451 -0.0696
2 7 1 -1.5333 -0.0785
2 7 2 -0.8912 0.0121
2 7 3 0.9292 0.0139
2 7 4 2.6570 -0.0877
2 7 5 3.1602 -0.1211
2 7 6 2.2084 -0.0662
2 7 7 0.3454 -0.0572
2 7 8 -1.3813 -0.0897
2 7 9 -1.8240 -0.0554
2 7 10 -0.7740 -0.0077
2 7 11 0.5326 -0.0897
2 7 12 0.7737 -0.2547
2 8 0 1.0685 0.0035
2 8 1 1.6492 -0.0327
2 8 2 0.6972 -0.1935
2 8 3 -1.0400 -0.2403
2 8 4 -2.2365 -0.1032
2 8 5 -2.2271 0.0101
2 8 6 -1.2550 -0.0005
2 8 7 0.1160 -0.0170
2 8 8 1.2012 0.0174
2 8 9 1.2975 0.0367
2 8 10 0.4211 0.0384
2 8 11 -0.4241 0.0750
2 9 0 -1.2688 0.0744
2 9 1 -1.6267 0.0370
2 9 2 -0.4857 0.1582
2 9 3 1.1631 0.2267
2 9 4 1.9889 0.1195
2 9 5 1.6480 0.0333
2 9 6 0.7162 0.1055
2 9 7 -0.2012 0.2160
2 9 8 -0.7394 0.2292
2 9 9 -0.6674 0.1505
2 9 10 -0.1558 0.0448
2 10 0 1.1582 -0.0463
2 10 1 1.3791 0.2542
2 10 2 0.3125 0.2927
2 10 3 -1.1167 0.2201
2 10 4 -1.7232 0.2162
2 10 5 -1.2838 0.1546
2 10 6 -0.4517 -0.0774
2 10 7 0.1426 -0.3465
2 10 8 0.3133 -0.4586
2 10 9 0.1820 -0.3599
2 11 0 -0.7578 -0.0992
2 11 1 -0.8935 -0.6412
2 11 2 -0.1625 -0.7960
2 11 3 0.8339 -0.7165
2 11 4 1.2436 -0.6179
2 11 5 0.8706 -0.4388
2 11 6 0.2282 -0.1056
3 -8 0 -1.8549 0.1588
3 -7 0 3.1816 -0.0475
3 -7 1 0.4694 -0.0913
3 -7 2 -3.3754 -0.0094
3 -7 3 -5.1486 0.1809
3 -7 4 -4.2451 0.2745
3 -7 5 -2.4167 0.0920
3 -7 6 -0.9742 -0.1619
3 -7 7 0.0040 -0.1273
3 -6 0 -4.3572 -0.0759
3 -6 1 -1.8193 -0.0504
3 -6 2 2.2304 0.0101
3 -6 3 4.5157 -0.0248
3 -6 4 4.1897 -0.0738
3 -6 5 2.6789 0.0422
3 -6 6 1.1045 0.1931
3 -6 7 -0.2887 0.1022
3 -6 8 -1.0646 -0.1333
3 -6 9 -0.8540 -0.1765
3 -5 0 4.9085 0.1290
3 -5 1 2.8881 0.0898
3 -5 2 -0.9187 -0.0298
3 -5 3 -3.5291 -0.0552
3 -5 4 -3.8654 -0.0197
3 -5 5 -2.7871 -0.0687
3 -5 6 -1.1078 -0.1279
3 -5 7 0.6830 -0.0383
3 -5 8 1.6927 0.1007
3 -5 9 1.3595 0.0959
3 -5 10 0.4009 0.0203
3 -4 0 -4.7316 -0.0726
3 -4 1 -3.0791 -0.0339
3 -4 2 0.3943 0.0425
3 -4 3 3.0934 0.0445
3 -4 4 3.8109 0.0040
3 -4 5 2.9042 0.0027
3 -4 6 0.9881 0.0073
3 -4 7 -1.1320 -0.0317
3 -4 8 -2.2119 -0.0581
3 -4 9 -1.6737 -0.0382
3 -4 10 -0.4283 -0.0569
3 -4 11 0.2595 -0.1466
3 -3 0 4.2398 -0.0284
3 -3 1 2.5674 -0.0376
3 -3 2 -0.6721 -0.0360
3 -3 3 -3.2231 -0.0111
3 -3 4 -3.9013 0.0157
3 -3 5 -2.7917 0.0385
3 -3 6 -0.5174 0.0560
3 -3 7 1.7664 0.0432
3 -3 8 2.6581 0.0042
3 -3 9 1.7912 0.0054
3 -3 10 0.2987 0.0891
3 -3 11 -0.5164 0.1959
3 -2 0 -3.9777 0.0726
3 -2 1 -1.9877 0.0460
3 -2 2 1.1583 0.0002
3 -2 3 3.4442 -0.0079
3 -2 4 3.7874 0.0050
3 -2 5 2.2202 -0.0149
3 -2 6 -0.4264 -0.0367
3 -2 7 -2.6524 0.0005
3 -2 8 -3.0967 0.0531
3 -2 9 -1.7788 0.0325
3 -2 10 -0.0544 -0.0592
3 -2 11 0.8334 -0.1625
3 -2 12 0.7595 -0.2448
3 -1 0 4.0558 -0.0473
3 -1 1 1.6619 0.0029
3 -1 2 -1.5010 0.0537
3 -1 3 -3.5137 0.0263
3 -1 4 -3.3880 -0.0221
3 -1 5 -1.2903 -0.0126
3 -1 6 1.6033 0.0069
3 -1 7 3.5515 -0.0288
3 -1 8 3.4258 -0.0713
3 -1 9 1.6665 -0.0579
3 -1 10 -0.2414 -0.0010
3 -1 11 -1.1554 0.0914
3 -1 12 -0.9991 0.2222
3 0 0 -4.0767 0.0245
3 0 1 -1.3585 -0.0329
3 0 2 1.8045 -0.0758
3 0 3 3.4755 -0.0354
3 0 4 2.8034 0.0185
3 0 5 0.2788 0.0149
3 0 6 -2.5777 -0.0039
3 0 7 -4.0628 0.0097
3 0 8 -3.4656 0.0282
3 0 9 -1.4969 0.0311
3 0 10 0.4597 0.0228
3 0 11 1.3734 -0.0331
3 0 12 1.1061 -0.1480
3 0 13 0.3502 -0.2122
3 1 0 3.6515 -0.0408
3 1 1 0.7926 0.0005
3 1 2 -2.1632 0.0327
3 1 3 -3.3045 0.0091
3 1 4 -2.0673 -0.0247
3 1 5 0.6179 -0.0235
3 1 6 3.0738 -0.0036
3 1 7 4.0013 0.0153
3 1 8 3.1999 0.0317
3 1 9 1.3695 0.0247
3 1 10 -0.4664 -0.0110
3 1 11 -1.3733 -0.0224
3 1 12 -1.0402 0.0227
3 1 13 -0.1642 0.0634
3 2 0 -2.8422 0.0558
3 2 1 -0.0730 0.0488
3 2 2 2.4099 0.0251
3 2 3 2.9148 0.0167
3 2 4 1.2597 0.0248
3 2 5 -1.2773 0.0305
3 2 6 -3.1204 0.0190
3 2 7 -3.5558 -0.0130
3 2 8 -2.7923 -0.0457
3 2 9 -1.3002 -0.0398
3 2 10 0.3175 0.0167
3 2 11 1.1740 0.0760
3 2 12 0.8112 0.0775
3 2 13 -0.0489 0.0191
3 3 0 2.0011 -0.0378
3 3 1 -0.4926 -0.0488
3 3 2 -2.4218 -0.0202
3 3 3 -2.4594 0.0156
3 3 4 -0.6723 0.0221
3 3 5 1.5745 0.0077
3 3 6 2.9125 0.0012
3 3 7 3.0377 0.0064
3 3 8 2.3315 0.0092
3 3 9 1.0726 -0.0002
3 3 10 -0.3170 -0.0257
3 3 11 -0.9664 -0.0528
3 3 12 -0.5043 -0.0387
3 3 13 0.2254 0.0355
3 4 0 -1.3277 0.0071
3 4 1 0.8240 0.0048
3 4 2 2.3508 -0.0249
3 4 3 2.2352 -0.0555
3 4 4 0.5339 -0.0589
3 4 5 -1.5003 -0.0538
3 4 6 -2.6017 -0.0497
3 4 7 -2.5346 -0.0172
3 4 8 -1.6871 0.0358
3 4 9 -0.4063 0.0437
3 4 10 0.7293 -0.0183
3 4 11 0.9309 -0.0960
3 4 12 0.2397 -0.1429
3 4 13 -0.3064 -0.1578
3 5 0 0.7683 0.0262
3 5 1 -1.0696 0.0265
3 5 2 -2.3513 0.0132
3 5 3 -2.2127 -0.0056
3 5 4 -0.6180 -0.0150
3 5 5 1.2764 0.0172
3 5 6 2.2104 0.0578
3 5 7 1.8943 0.0216
3 5 8 0.7409 -0.0701
3 5 9 -0.6398 -0.0716
3 5 10 -1.4101 0.0813
3 5 11 -1.0182 0.2622
3 5 12 -0.0744 0.3128
3 6 0 -0.2629 -0.0841
3 6 1 1.3079 -0.0305
3 6 2 2.3146 0.0507
3 6 3 1.9955 0.1160
3 6 4 0.4349 0.1335
3 6 5 -1.1742 0.0717
3 6 6 -1.7113 -0.0155
3 6 7 -1.0521 -0.0051
3 6 8 0.2823 0.1007
3 6 9 1.5380 0.1231
3 6 10 1.8464 -0.0480
3 6 11 0.9925 -0.2701
3 6 12 -0.0259 -0.3201
3 7 0 -0.1548 0.1353
3 7 1 -1.5035 0.0428
3 7 2 -2.1191 -0.0346
3 7 3 -1.4183 -0.0747
3 7 4 0.1223 -0.0966
3 7 5 1.2218 -0.0694
3 7 6 1.1658 0.0062
3 7 7 0.2660 0.0184
3 7 8 -0.8823 -0.0931
3 7 9 -1.7178 -0.1868
3 7 10 -1.6528 -0.0987
3 7 11 -0.7221 0.0994
3 8 0 0.4962 -0.0771
3 8 1 1.6941 -0.0509
3 8 2 1.9515 -0.0869
3 8 3 0.8934 -0.1348
3 8 4 -0.5922 -0.0983
3 8 5 -1.2136 -0.0392
3 8 6 -0.7435 -0.0740
3 8 7 0.0927 -0.1254
3 8 8 0.7691 -0.0299
3 8 9 1.1323 0.1585
3 8 10 0.9702 0.2161
3 9 0 -0.8120 -0.1279
3 9 1 -1.9219 -0.0404
3 9 2 -2.0370 0.0980
3 9 3 -0.8759 0.2046
3 9 4 0.5349 0.1564
3 9 5 1.0028 0.0670
3 9 6 0.5579 0.1437
3 9 7 0.0323 0.3050
3 9 8 -0.2035 0.2714
3 9 9 -0.3042 0.0145
3 10 0 0.9847 0.3545
3 10 1 1.9680 0.2797
3 10 2 2.1409 0.1884
3 10 3 1.1772 0.1035
3 10 4 -0.0939 0.1176
3 10 5 -0.6628 0.1030
3 10 6 -0.5121 -0.1299
3 10 7 -0.2860 -0.4402
3 10 8 -0.2514 -0.4831
3 11 0 -0.7754 -0.4338
3 11 1 -1.4877 -0.5345
3 11 2 -1.7434 -0.5885
3 11 3 -1.1703 -0.5464
3 11 4 -0.2261 -0.4782
3 11 5 0.3493 -0.3064
4 -7 0 0.9993 -0.1638
4 -7 1 1.9266 -0.5100
4 -6 0 -1.4608 0.1583
4 -6 1 -2.7000 0.3110
4 -6 2 -1.8541 0.3594
4 -6 3 -0.0092 0.2210
4 -6 4 1.0318 -0.0998
4 -6 5 0.9055 -0.2796
4 -6 6 0.3972 -0.0711
4 -5 0 1.6286 -0.0160
4 -5 1 2.9704 -0.0293
4 -5 2 2.1898 -0.0426
4 -5 3 0.2506 0.0632
4 -5 4 -1.1188 0.2440
4 -5 5 -1.3505 0.2258
4 -5 6 -0.8928 -0.0492
4 -5 7 -0.1756 -0.2481
4 -5 8 0.4468 -0.1564
4 -4 0 -1.6543 -0.0907
4 -4 1 -2.8627 -0.0848
4 -4 2 -2.0137 -0.0548
4 -4 3 -0.0097 -0.1191
4 -4 4 1.5850 -0.1843
4 -4 5 2.0640 -0.0799
4 -4 6 1.5264 0.1027
4 -4 7 0.3447 0.1307
4 -4 8 -0.7868 0.0177
4 -4 9 -1.1223 -0.0331
4 -3 0 2.0448 0.0644
4 -3 1 2.9116 0.0094
4 -3 2 1.7860 -0.0314
4 -3 3 -0.3361 0.0044
4 -3 4 -2.0519 0.0013
4 -3 5 -2.6019 -0.0825
4 -3 6 -1.8463 -0.1050
4 -3 7 -0.2007 -0.0152
4 -3 8 1.2974 0.0423
4 -3 9 1.6943 0.0059
4 -3 10 1.0580 0.0006
4 -2 0 -2.9721 -0.0003
4 -2 1 -3.3470 0.0600
4 -2 2 -1.8309 0.0701
4 -2 3 0.4208 0.0515
4 -2 4 2.1535 0.0967
4 -2 5 2.6205 0.1343
4 -2 6 1.6001 0.0541
4 -2 7 -0.3278 -0.0416
4 -2 8 -1.8558 -0.0127
4 -2 9 -2.0468 0.0456
4 -2 10 -1.2075 -0.0108
4 -2 11 -0.3183 -0.1055
4 -1 0 3.8488 -0.0061
4 -1 1 3.6915 -0.0216
4 -1 2 1.8430 0.0193
4 -1 3 -0.4490 0.0299
4 -1 4 -2.0527 -0.0351
4 -1 5 -2.2769 -0.0446
4 -1 6 -0.9974 0.0488
4 -1 7 0.9544 0.0825
4 -1 8 2.1730 -0.0042
4 -1 9 1.9790 -0.0489
4 -1 10 0.9690 0.0068
4 -1 11 0.1283 0.0181
4 0 0 -3.9174 0.0027
4 0 1 -3.3413 -0.0162
4 0 2 -1.3545 -0.0834
4 0 3 0.8023 -0.0954
4 0 4 2.0691 -0.0427
4 0 5 1.8703 -0.0504
4 0 6 0.3684 -0.1173
4 0 7 -1.3546 -0.1066
4 0 8 -2.0562 -0.0274
4 0 9 -1.4912 -0.0040
4 0 10 -0.4394 0.0051
4 0 11 0.2710 0.1120
4 1 0 3.1835 -0.0375
4 1 1 2.4092 -0.0300
4 1 2 0.5063 0.0151
4 1 3 -1.3447 0.0254
4 1 4 -2.1122 -0.0006
4 1 5 -1.4118 0.0140
4 1 6 0.1934 0.0539
4 1 7 1.4814 0.0479
4 1 8 1.6207 0.0300
4 1 9 0.8329 0.0414
4 1 10 -0.1206 -0.0119
4 1 11 -0.6887 -0.1711
4 1 12 -0.6832 -0.2677
4 2 0 -2.4150 0.0301
4 2 1 -1.6306 0.0602
4 2 2 0.0641 0.0663
4 2 3 1.5784 0.0693
4 2 4 1.8984 0.0849
4 2 5 0.8343 0.0884
4 2 6 -0.7035 0.0811
4 2 7 -1.4997 0.0740
4 2 8 -1.1924 0.0376
4 2 9 -0.3293 -0.0162
4 2 10 0.4910 0.0036
4 2 11 0.9612 0.1072
4 2 12 0.8809 0.1627
4 3 0 2.1762 0.0714
4 3 1 1.4211 0.0172
4 3 2 -0.1053 -0.0180
4 3 3 -1.4368 -0.0254
4 3 4 -1.5680 -0.0443
4 3 5 -0.3872 -0.0775
4 3 6 1.0278 -0.1057
4 3 7 1.5202 -0.1175
4 3 8 1.0035 -0.0930
4 3 9 0.1222 -0.0296
4 3 10 -0.6565 0.0265
4 3 11 -1.0785 0.0412
4 3 12 -0.9045 0.0443
4 4 0 -2.2198 -0.1389
4 4 1 -1.4009 -0.0925
4 4 2 0.0956 -0.0802
4 4 3 1.4298 -0.0978
4 4 4 1.5848 -0.0890
4 4 5 0.4071 -0.0583
4 4 6 -1.0017 -0.0311
4 4 7 -1.4917 0.0079
4 4 8 -0.9873 0.0498
4 4 9 -0.0760 0.0298
4 4 10 0.7557 -0.0730
4 4 11 1.1192 -0.1854
4 4 12 0.7988 -0.2331
4 5 0 1.9983 0.0448
4 5 1 1.0206 0.0150
4 5 2 -0.5202 0.0420
4 5 3 -1.8498 0.0893
4 5 4 -1.9755 0.1059
4 5 5 -0.7547 0.1236
4 5 6 0.7097 0.1553
4 5 7 1.2886 0.1330
4 5 8 0.8621 0.0472
4 5 9 -0.0493 0.0139
4 5 10 -0.8710 0.1077
4 5 11 -1.0895 0.2423
4 6 0 -1.4496 0.1032
4 6 1 -0.3391 0.1494
4 6 2 1.1551 0.1238
4 6 3 2.2578 0.0769
4 6 4 2.1424 0.0492
4 6 5 0.8879 -0.0056
4 6 6 -0.4025 -0.0914
4 6 7 -0.8298 -0.1214
4 6 8 -0.4255 -0.0705
4 6 9 0.3269 -0.0389
4 6 10 0.9132 -0.0997
4 6 11 0.8988 -0.1877
4 7 0 0.9572 -0.0999
4 7 1 -0.1305 -0.1924
4 7 2 -1.3990 -0.1899
4 7 3 -2.0808 -0.1499
4 7 4 -1.6630 -0.1427
4 7 5 -0.5790 -0.1461
4 7 6 0.1684 -0.1207
4 7 7 0.1744 -0.0776
4 7 8 -0.2021 -0.0366
4 7 9 -0.5791 0.0068
4 7 10 -0.7478 0.0539
4 8 0 -0.7181 -0.0433
4 8 1 0.1619 0.0524
4 8 2 1.1047 0.0076
4 8 3 1.4222 -0.0765
4 8 4 0.9031 -0.0414
4 8 5 0.2067 0.1326
4 8 6 0.0852 0.3055
4 8 7 0.4255 0.3268
4 8 8 0.6432 0.1964
4 8 9 0.5800 0.0502
4 9 0 0.5403 0.1263
4 9 1 -0.0276 0.1246
4 9 2 -0.6798 0.2973
4 9 3 -0.8694 0.4655
4 9 4 -0.5018 0.3840
4 9 5 -0.1695 0.0215
4 9 6 -0.3311 -0.3574
4 9 7 -0.6517 -0.4566
4 9 8 -0.6212 -0.2774
4 10 2 0.4361 -0.4751
4 10 3 0.6536 -0.6808
4 10 4 0.5076 -0.5675
4 10 5 0.3248 -0.1374
5 -5 0 0.3227 -0.5717
5 -5 1 0.9743 -0.4659
5 -5 2 1.2541 -0.3219
5 -5 3 0.9070 -0.0612
5 -4 0 -0.3223 0.3809
5 -4 1 -1.3046 0.2487
5 -4 2 -1.6489 0.1589
5 -4 3 -1.1124 -0.0612
5 -4 4 -0.0845 -0.3923
5 -4 5 0.7598 -0.5012
5 -4 6 0.9588 -0.2597
5 -3 0 0.2711 -0.1134
5 -3 1 1.5747 -0.0689
5 -3 2 1.9722 -0.0893
5 -3 3 1.2822 0.0190
5 -3 4 -0.0175 0.2004
5 -3 5 -1.1644 0.1990
5 -3 6 -1.5109 0.0415
5 -3 7 -0.9710 -0.0017
5 -2 0 -0.4645 -0.0740
5 -2 1 -1.9486 -0.0404
5 -2 2 -2.3100 0.0384
5 -2 3 -1.5072 0.0263
5 -2 4 -0.0627 0.0007
5 -2 5 1.2685 0.0655
5 -2 6 1.7113 0.0969
5 -2 7 1.0730 0.0089
5 -2 8 0.1019 -0.0172
5 -1 0 0.8421 0.1480
5 -1 1 2.2326 0.1026
5 -1 2 2.4002 0.0411
5 -1 3 1.4963 0.0150
5 -1 4 0.0493 -0.0463
5 -1 5 -1.2547 -0.1143
5 -1 6 -1.6162 -0.0621
5 -1 7 -0.8436 0.0161
5 -1 8 0.1793 -0.1068
5 -1 9 0.4643 -0.3313
5 0 0 -1.0646 -0.1162
5 0 1 -2.1235 -0.0813
5 0 2 -1.9922 -0.0562
5 0 3 -0.9879 -0.0380
5 0 4 0.3482 0.0184
5 0 5 1.3873 0.0327
5 0 6 1.4309 -0.0584
5 0 7 0.4548 -0.0763
5 0 8 -0.5468 0.1325
5 0 9 -0.6655 0.3505
5 1 0 1.0170 0.0132
5 1 1 1.7131 -0.0193
5 1 2 1.3333 -0.0273
5 1 3 0.2591 -0.0230
5 1 4 -0.9195 -0.0254
5 1 5 -1.5726 0.0236
5 1 6 -1.2001 0.1212
5 1 7 -0.0587 0.1115
5 1 8 0.8336 -0.0593
5 1 9 0.8135 -0.1913
5 1 10 0.2615 -0.1488
5 2 0 -0.9262 0.0622
5 2 1 -1.4089 0.0733
5 2 2 -0.9455 0.0742
5 2 3 0.1326 0.0596
5 2 4 1.1838 0.0316
5 2 5 1.5377 -0.0230
5 2 6 0.9015 -0.0823
5 2 7 -0.2183 -0.0755
5 2 8 -0.9032 -0.0086
5 2 9 -0.7969 0.0172
5 3 0 0.9324 -0.0405
5 3 1 1.3412 -0.0089
5 3 2 0.9300 -0.0041
5 3 3 -0.0805 0.0020
5 3 4 -1.0580 0.0102
5 3 5 -1.3070 0.0065
5 3 6 -0.6650 -0.0018
5 3 7 0.2564 -0.0019
5 3 8 0.7167 0.0167
5 3 9 0.5928 0.0590
5 3 10 0.2544 0.0967
5 4 0 -0.8497 -0.0136
5 4 1 -1.1765 -0.0509
5 4 2 -0.8313 -0.0469
5 4 3 0.0514 -0.0446
5 4 4 0.9291 -0.0265
5 4 5 1.1488 0.0297
5 4 6 0.6106 0.0736
5 4 7 -0.0962 0.0562
5 4 8 -0.4105 0.0013
5 4 9 -0.3199 -0.0485
5 4 10 -0.0898 -0.0866
5 5 0 0.5034 0.0213
5 5 1 0.6421 -0.0033
5 5 2 0.3004 -0.0336
5 5 3 -0.3876 -0.0250
5 5 4 -1.0113 -0.0324
5 5 5 -1.0665 -0.0825
5 5 6 -0.5496 -0.1028
5 5 7 0.0061 -0.0555
5 5 8 0.2110 -0.0013
5 5 9 0.1274 0.0170
5 6 0 -0.0658 -0.0725
5 6 1 0.0333 0.0247
5 6 2 0.3914 0.0799
5 6 3 0.8070 0.0515
5 6 4 1.0027 0.0293
5 6 5 0.7279 0.0494
5 6 6 0.1710 0.0481
5 6 7 -0.1906 0.0080
5 6 8 -0.1940 -0.0144
5 7 0 -0.1626 0.3022
5 7 1 -0.4062 0.1919
5 7 2 -0.7064 0.1299
5 7 3 -0.8192 0.1645
5 7 4 -0.5881 0.1955
5 7 5 -0.0399 0.1667
5 7 7 0.4783 0.0533
5 8 0 0.1513 -0.5916
5 8 1 0.3673 -0.5229
5 8 2 0.5155 -0.4745
5 8 3 0.4113 -0.5081
5 8 4 -0.0039 -0.5330
5 8 5 -0.5426 -0.4618
5 8 6 -0.7731 -0.2856
6 0 1 -0.4083 -0.4988
6 0 3 -0.0393 -0.4523
6 0 4 -0.0284 -0.2156
6 1 0 0.3600 0.1027
6 1 1 0.5936 0.1644
6 1 2 0.3225 0.1867
6 1 3 -0.1742 0.1107
6 1 4 -0.4212 -0.0734
6 1 5 -0.3842 -0.2440
6 2 0 -0.4448 0.1638
6 2 1 -0.7221 0.1052
6 2 2 -0.4459 0.0289
6 2 3 0.1980 0.0318
6 2 4 0.6531 0.1180
6 2 5 0.6820 0.1908
6 3 1 0.7626 -0.0541
6 3 2 0.6196 0.1527
6 3 3 0.0473 0.2465
6 3 4 -0.4584 0.2175
6 3 5 -0.5535 0.1358
6 4 1 -0.6271 -0.2017
6 4 2 -0.6561 -0.4934
6 4 3 -0.3108 -0.6233
6 4 4 0.0768 -0.5828
6 4 5 0.1991 -0.4274
0 0 0 0.0 0.0
;
loop_
_diffrn_refln_index_h
_diffrn_refln_index_k
_diffrn_refln_index_l
_diffrn_refln_intensity_net
_diffrn_refln_intensity_u
1 0 0 1242.78 76.99
2 0 0 7.3 1.3
2 0 0 9.2 1.2
2 0 0 9 1.7
3 0 0 808.02 52.39
3 0 0 852.71 52.39
3 0 0 846.52 52.49
3 0 0 827.82 51.89
3 0 0 780.02 52.39
3 0 0 826.62 52.19
3 0 0 801.52 51.79
4 0 0 219.38 16.3
4 0 0 229.58 15.8
4 0 0 228.48 16
4 0 0 236.78 15.6
5 0 0 276.47 20.6
5 0 0 318.87 20.4
5 0 0 300.47 19.6
5 -1 0 70.29 5.6
5 -1 0 52.19 4.8
5 -1 0 63.69 5.9
4 -1 0 54.59 6
4 -1 0 56.99 5
4 -1 0 61.59 5.9
4 -1 0 54.69 5.3
4 -1 0 53.09 4.9
3 -1 0 528.65 35
3 -1 0 541.45 34.7
3 -1 0 502.05 32.9
3 -1 0 559.34 33.8
3 -1 0 478.65 33.8
3 -1 0 478.75 34
2 -1 0 623.94 40.6
2 -1 0 647.04 41.1
2 -1 0 647.64 40.7
1 -1 0 448.96 30
1 -1 0 511.85 29.8
-1 -1 0 14 1.3
1 1 0 12.7 1.3
2 1 0 697.33 45.3
2 1 0 736.63 45.8
2 1 0 730.23 45.5
-3 -1 0 1681.13 96.69
3 1 0 1522.95 97.09
3 1 0 1493.25 96.69
3 1 0 1640.24 97.39
3 1 0 1494.25 96.99
3 1 0 1458.55 97.19
3 1 0 1540.25 97.09
4 1 0 519.15 34
4 1 0 523.75 33.9
4 1 0 499.15 34
4 1 0 533.35 33.5
4 1 0 493.45 33.5
-5 -1 0 478.45 28.9
5 1 0 466.85 29.4
5 1 0 470.15 30.6
5 1 0 422.26 30
-6 -1 0 87.99 6.3
5 -2 0 133.49 9.9
5 -2 0 134.39 9.2
5 -2 0 124.59 11.3
4 -2 0 88.59 7.4
4 -2 0 82.39 6.6
4 -2 0 95.99 7.4
4 -2 0 71.69 7.4
4 -2 0 85.09 6.7
4 -2 0 78.89 7.5
3 -2 0 34.4 3.9
3 -2 0 30.8 3.6
3 -2 0 29.1 3.2
3 -2 0 26.8 3
3 -2 0 34.2 3.9
3 -2 0 24.8 3.2
3 -2 0 28.1 3.3
2 -2 0 1657.63 101.99
2 -2 0 1618.64 104.09
1 -2 0 2637.24 159.58
1 -2 0 2511.75 159.58
0 -2 0 50.99 3.4
0 -2 0 54.79 3.4
-1 -2 0 222.68 15
1 2 0 244.78 15
-2 -2 0 589.24 35.7
2 2 0 568.34 35.2
2 2 0 512.85 35.6
-3 -2 0 268.77 16.5
3 2 0 237.28 16.8
3 2 0 262.17 16.5
3 2 0 235.58 16.7
3 2 0 224.98 16.9
-4 -2 0 277.57 17.3
4 2 0 236.78 18
4 2 0 263.97 18.1
4 2 0 274.17 17.8
-5 -2 0 194.48 11.8
-5 -2 0 176.38 12.9
5 2 0 175.38 13.1
5 2 0 183.48 12.1
5 2 0 168.98 12.6
-6 -2 0 102.79 7.7
6 2 0 118.99 7.7
5 -3 0 64.29 6.6
5 -3 0 74.49 6.5
5 -3 0 73.69 5.5
4 -3 0 616.94 42.9
4 -3 0 648.54 41.6
4 -3 0 744.93 42.2
4 -3 0 609.54 42.4
3 -3 0 349.17 24.1
3 -3 0 339.27 23.2
3 -3 0 390.56 24.9
3 -3 0 332.57 23.6
3 -3 0 403.56 24.8
2 -3 0 782.02 51.39
2 -3 0 830.32 50.29
1 -3 0 500.75 31.9
0 -3 0 315.67 21.1
0 -3 0 357.36 21
-1 -3 0 2046.3 139.89
1 3 0 2458.95 139.79
1 3 0 2262.77 140.19
-2 -3 0 936.41 64.89
-2 -3 0 1153.28 65.39
2 3 0 1038.2 64.89
2 3 0 1021.1 65.39
-3 -3 0 544.25 32.3
3 3 0 511.95 32.3
3 3 0 478.05 32.5
3 3 0 465.65 32.7
-4 -3 0 406.46 26.6
4 3 0 418.16 27.3
4 3 0 403.36 27.1
-5 -3 0 40 4.4
-5 -3 0 44 3.3
5 3 0 42.8 4.1
5 3 0 44.9 4.5
5 -4 0 37.1 3.2
5 -4 0 37.8 3.8
4 -4 0 153.08 11.7
4 -4 0 149.88 12.1
4 -4 0 183.08 12.7
4 -4 0 163.68 11.4
4 -4 0 162.28 13.1
3 -4 0 18.7 2.4
3 -4 0 16.8 1.7
3 -4 0 10.4 2.5
3 -4 0 15.9 2.7
3 -4 0 18 3
3 -4 0 12.9 2.7
3 -4 0 11.7 2.4
2 -4 0 159.48 11.3
2 -4 0 169.38 11.9
2 -4 0 168.88 10.9
2 -4 0 151.68 11.9
2 -4 0 179.48 10.6
2 -4 0 163.28 11.8
1 -4 0 833.02 50.59
1 -4 0 754.12 49.99
0 -4 0 122.89 8.3
0 -4 0 120.89 8.1
-1 -4 0 1006.2 67.09
-1 -4 0 1099.79 67.19
1 4 0 1113.29 67.39
-2 -4 0 271.87 18.2
2 4 0 269.17 17.7
-3 -4 0 252.07 16.8
-3 -4 0 235.28 15.6
-3 -4 0 203.78 15.1
-3 -4 0 223.88 14.9
3 4 0 236.78 17.8
3 4 0 219.48 16.1
3 4 0 225.48 15.7
-4 -4 0 381.66 27.2
4 4 0 388.56 27.8
4 4 0 472.65 27.7
-5 -4 0 132.99 9.2
5 4 0 146.09 10
5 -5 0 130.39 9.2
5 -5 0 148.79 9.5
4 -5 0 267.77 20.4
4 -5 0 310.87 19.3
4 -5 0 272.17 21.3
4 -5 0 309.67 20.1
3 -5 0 310.27 21.5
3 -5 0 292.47 21.7
3 -5 0 365.36 22.6
3 -5 0 300.97 22.8
2 -5 0 179.28 13.8
2 -5 0 195.48 13
2 -5 0 189.28 13.8
2 -5 0 187.18 13.3
2 -5 0 196.88 13.1
2 -5 0 191.78 15.1
2 -5 0 194.28 13.8
2 -5 0 199.98 13.7
1 -5 0 227.38 15.6
1 -5 0 225.58 15.8
1 -5 0 216.68 14.9
0 -5 0 55.09 4.4
-1 -5 0 604.94 36.9
-1 -5 0 548.35 36.7
-2 -5 0 486.45 34.5
-2 -5 0 503.45 33.9
-2 -5 0 573.34 35.1
2 5 0 598.84 35.3
-3 -5 0 49.3 4.5
-3 -5 0 46.5 3.8
-3 -5 0 45.7 4
3 5 0 46.7 5.4
3 5 0 47.3 4.6
-4 -5 0 79.79 6.3
-4 -5 0 72.89 5.7
4 5 0 66.19 6.6
4 5 0 81.99 6.5
-5 -5 0 188.98 13.3
-5 -5 0 164.68 12
5 5 0 199.18 13
5 5 0 185.78 12.7
4 -6 0 71.59 6.7
4 -6 0 80.09 6.4
4 -6 0 88.89 6.4
3 -6 0 271.67 19.8
3 -6 0 279.87 22.4
2 -6 0 290.97 19.7
2 -6 0 251.97 18.5
2 -6 0 303.67 19.4
2 -6 0 262.97 18.8
1 -6 0 313.67 21
1 -6 0 338.67 21.5
1 -6 0 315.07 21.1
1 -6 0 334.87 23.9
1 -6 0 316.97 21.4
1 -6 0 310.57 22.6
1 -6 0 318.87 20.6
0 -6 0 1513.65 87.09
0 -6 0 1278.77 86.69
0 -6 0 1365.16 86.59
-1 -6 0 185.38 12.7
-1 -6 0 160.58 12.5
-1 -6 0 173.58 11.7
1 6 0 198.68 12.8
-2 -6 0 432.86 31.2
-2 -6 0 484.85 30.8
-2 -6 0 487.25 30.6
-2 -6 0 468.85 31.1
-2 -6 0 437.66 30.7
-2 -6 0 463.85 30.8
-2 -6 0 472.55 30
2 6 0 521.95 31.4
2 6 0 490.45 30.9
-3 -6 0 403.76 27.5
-3 -6 0 388.56 26.3
-3 -6 0 415.66 27.1
-3 -6 0 413.36 26.3
-3 -6 0 386.56 25.4
3 6 0 373.66 26.6
-4 -6 0 121.09 8.9
4 6 0 110.09 9.2
4 6 0 120.39 8.9
-5 -6 0 79.49 5.5
4 -7 0 46 3.8
4 -7 0 48.8 3.7
3 -7 0 310.37 20.7
3 -7 0 323.37 20.9
3 -7 0 309.87 21.4
2 -7 0 81.39 6.5
2 -7 0 80.09 6.3
2 -7 0 77.09 6.2
2 -7 0 86.69 7.1
2 -7 0 75.59 6.5
1 -7 0 242.28 16.4
1 -7 0 223.38 18
1 -7 0 248.38 16
1 -7 0 228.88 16.4
1 -7 0 270.97 16.8
1 -7 0 267.27 17.1
1 -7 0 223.68 17.7
0 -7 0 1048.2 71.19
0 -7 0 1242.18 70.79
0 -7 0 1098.99 70.89
0 -7 0 1165.48 70.99
0 -7 0 1074.29 70.99
-1 -7 0 109.39 8.2
-1 -7 0 124.69 8.7
-1 -7 0 96.19 8.3
-1 -7 0 100.59 8.2
-1 -7 0 112.39 7.8
-1 -7 0 108.99 8.7
1 7 0 116.19 8.8
-2 -7 0 305.77 21.8
-2 -7 0 350.06 22.7
-2 -7 0 337.47 22.8
-2 -7 0 322.17 23.4
-2 -7 0 312.67 21.9
-2 -7 0 360.56 21.2
2 7 0 315.07 22.3
2 7 0 316.87 21.8
-3 -7 0 261.17 19
-3 -7 0 326.57 20.2
-3 -7 0 256.67 19.2
-3 -7 0 261.27 19.2
-3 -7 0 314.77 19.1
3 7 0 297.67 19.2
3 7 0 268.57 19.6
-4 -7 0 218.38 14.2
-4 -7 0 181.58 13.8
4 7 0 201.08 13.6
4 7 0 199.18 15.6
-5 -7 0 114.29 7
-5 -7 0 93.69 7
3 -8 0 67.99 5.1
2 -8 0 152.48 11.1
2 -8 0 165.98 11.2
2 -8 0 155.38 11.4
1 -8 0 171.08 11.8
1 -8 0 165.78 11.2
1 -8 0 168.68 12.2
1 -8 0 156.38 13.2
1 -8 0 168.18 12.3
0 -8 0 286.17 20.8
0 -8 0 310.67 21.3
0 -8 0 322.97 21.1
0 -8 0 327.97 21.1
0 8 0 303.47 21.2
-1 -8 0 122.79 9.9
-1 -8 0 129.79 10.1
-1 -8 0 128.89 10.1
-1 -8 0 131.59 9.8
-1 -8 0 133.59 9.6
1 8 0 137.99 10.4
-2 -8 0 533.55 38
-2 -8 0 657.93 39.8
-2 -8 0 661.73 38.8
-2 -8 0 609.54 38.6
2 8 0 524.55 38.4
2 8 0 564.24 38.7
-3 -8 0 448.46 30.3
-3 -8 0 497.65 30.3
-3 -8 0 442.36 30.7
-3 -8 0 463.45 31
3 8 0 466.95 31.4
-4 -8 0 157.58 11.4
-4 -8 0 157.08 10.7
-4 -8 0 161.78 10.7
-5 -8 0 53.79 4
2 -9 0 185.88 12.7
2 -9 0 179.78 12.5
1 -9 0 138.09 10
1 -9 0 131.29 10.3
1 -9 0 131.19 10.1
0 -9 0 147.09 12.1
0 -9 0 136.49 10.3
0 -9 0 124.59 9.8
0 -9 0 144.79 11.7
-1 -9 0 526.25 31.5
-1 -9 0 427.16 31.7
-1 -9 0 536.55 31.8
-1 -9 0 440.06 31.5
-1 -9 0 447.36 31.8
-2 -9 0 81.39 9.6
-2 -9 0 55.19 5.9
-2 -9 0 64.69 6.1
-2 -9 0 76.99 6.3
-2 -9 0 68.89 5.6
-2 -9 0 61.99 5.8
-3 -9 0 127.49 9.1
-3 -9 0 120.69 9.5
-3 -9 0 121.49 8.6
-3 -9 0 115.19 10.1
-4 -9 0 170.78 11.3
-4 -9 0 145.99 10.6
1 -10 0 13.7 2.3
1 -10 0 8.4 2
0 -10 0 117.49 9.7
0 -10 0 138.09 10.8
0 -10 0 136.29 10.2
0 -10 0 130.39 9.9
-1 -10 0 464.05 28.8
-1 -10 0 402.36 29.5
-1 -10 0 399.56 28.9
-1 -10 0 480.95 29.2
-1 -10 0 428.36 28
-2 -10 0 39.3 4.4
-2 -10 0 36.5 3.4
-2 -10 0 36 4.1
-2 -10 0 37.3 4
-2 -10 0 36.1 3.9
-3 -10 0 42 3.5
-3 -10 0 38.1 4.1
-3 -10 0 35.6 3.7
-3 -10 0 45.1 4.5
1 -11 0 376.86 23.9
1 -11 0 366.76 24.1
0 -11 0 36 3.5
0 -11 0 33.1 3.4
0 -11 0 26.7 3.2
-1 -11 0 23.3 3
-1 -11 0 15.8 3.2
-1 -11 0 21.6 2.8
-1 -11 0 22.6 3.2
-1 -11 0 27.1 3
-2 -11 0 47.7 4.4
-2 -11 0 52.59 4.6
-2 -11 0 52.69 4.2
-2 -11 0 56.29 5.1
-2 -11 0 52.39 4.7
-3 -11 0 80.29 6.1
-3 -11 0 68.79 4.8
-3 -11 0 61.99 5
-2 -11 1 98.49 7.4
-2 -11 1 84.09 6.8
-2 -11 1 89.69 6.4
-1 -11 1 95.79 7.4
-1 -11 1 92.59 7.3
-1 -11 1 86.19 7.1
-1 -11 1 92.29 7.4
0 -11 1 4.7 1.3
0 -11 1 3.6 1.1
0 -11 1 5.3 3.4
0 -11 1 6.2 1.5
1 -11 1 15.7 2
1 -11 1 15.6 2.8
-3 -10 1 43.8 3.8
-3 -10 1 45.1 3.6
-2 -10 1 297.77 20.4
-2 -10 1 305.47 19.1
-2 -10 1 273.87 20
-2 -10 1 307.07 19.8
-2 -10 1 277.17 19.9
-1 -10 1 148.39 10.2
-1 -10 1 133.19 11.4
-1 -10 1 141.89 11.1
-1 -10 1 156.08 11
0 -10 1 5.6 1.5
0 -10 1 10.6 2.3
0 -10 1 6 1.5
0 -10 1 7.1 1.7
1 -10 1 192.58 13.6
1 -10 1 192.08 13.7
1 -10 1 201.88 13.5
-4 -9 1 159.88 11.2
-4 -9 1 157.38 10.7
-3 -9 1 49.3 4.7
-3 -9 1 54.79 4.9
-3 -9 1 52.19 5.2
-3 -9 1 54.19 4.5
-2 -9 1 243.98 17.5
-2 -9 1 238.68 17.9
-2 -9 1 251.47 17.1
-2 -9 1 285.87 18.1
-2 -9 1 252.77 18.1
-1 -9 1 41.8 5
-1 -9 1 44.8 6.5
-1 -9 1 48.4 6.3
-1 -9 1 36.7 5.1
-1 -9 1 48.8 4.4
0 -9 1 23.2 4
0 -9 1 28.2 3.5
0 -9 1 27.6 3.2
0 -9 1 24.1 3.5
0 -9 1 27.8 3.7
0 -9 1 29.7 3.8
1 -9 1 250.47 17.3
1 -9 1 242.98 16.8
1 -9 1 235.78 17.1
1 -9 1 247.98 18.1
2 -9 1 96.59 7.4
2 -9 1 98.59 7.2
-4 -8 1 94.29 7.2
-4 -8 1 112.49 8
-3 -8 1 183.58 11.5
-3 -8 1 167.88 11.9
-3 -8 1 164.18 12.4
-3 -8 1 153.28 12
-2 -8 1 43.7 4.4
-2 -8 1 47 5
-2 -8 1 50.09 4.2
-2 -8 1 50.79 4.9
-2 -8 1 38.7 4.6
-2 -8 1 48.1 5.4
-1 -8 1 76.89 6.6
-1 -8 1 84.49 6.9
-1 -8 1 86.89 6.4
-1 -8 1 63.49 6.7
-1 -8 1 76.49 7
0 -8 1 1071.09 71.79
0 -8 1 1185.18 71.19
0 -8 1 1137.49 71.39
0 -8 1 1071.39 70.49
0 -8 1 1024.5 70.99
0 -8 1 1231.98 71.29
1 -8 1 200.98 14.8
1 -8 1 229.08 15.7
1 -8 1 231.18 16.6
1 -8 1 206.78 15.4
1 -8 1 223.68 15.3
2 -8 1 -0.6 1.9
2 -8 1 4.8 1.5
2 -8 1 -2.3 2.9
-5 -7 1 47.4 3.6
-5 -7 1 48.2 3.5
-4 -7 1 305.07 18.9
-4 -7 1 276.37 18.7
-4 -7 1 252.17 17.9
-3 -7 1 918.81 58.29
-3 -7 1 842.32 55.79
-3 -7 1 799.12 55.89
-3 -7 1 935.61 55.59
-3 -7 1 884.31 54.89
-2 -7 1 176.78 13.4
-2 -7 1 180.08 13.2
-2 -7 1 187.68 14.3
-2 -7 1 215.98 13.9
-2 -7 1 210.28 13.9
-2 -7 1 174.88 13.6
1 7 -1 260.87 17.3
-1 -7 1 251.27 17
-1 -7 1 227.38 17.2
-1 -7 1 269.77 17.4
-1 -7 1 234.48 17
0 -7 1 333.77 21.7
0 -7 1 351.56 22.7
0 -7 1 343.17 22.3
0 -7 1 334.27 22
0 -7 1 320.67 22.1
0 -7 1 317.27 22.4
1 -7 1 171.08 12.7
1 -7 1 153.48 11.7
1 -7 1 154.48 11.2
1 -7 1 158.08 11.6
1 -7 1 161.58 10.7
1 -7 1 155.78 11.3
2 -7 1 257.67 17.6
2 -7 1 255.47 17.3
2 -7 1 256.17 18
2 -7 1 256.67 17.6
2 -7 1 255.17 17.1
3 -7 1 215.88 14.7
3 -7 1 179.78 13.4
3 -7 1 207.18 13.6
4 -7 1 79.39 5.9
-5 -6 1 117.59 8.3
-5 -6 1 108.19 7.5
4 6 -1 170.78 12.2
4 6 -1 180.68 11.8
-4 -6 1 160.68 11.3
-4 -6 1 168.68 12.1
3 6 -1 406.96 27
-3 -6 1 388.86 25.5
-3 -6 1 417.66 28
-3 -6 1 384.16 25.9
2 6 -1 173.48 12.1
-2 -6 1 166.98 11.7
-2 -6 1 148.79 11.8
-2 -6 1 163.88 12.1
-2 -6 1 163.78 11.1
-2 -6 1 183.38 12.3
-2 -6 1 179.08 12.1
-1 -6 1 1110.59 66.09
-1 -6 1 1028.6 66.09
-1 -6 1 1079.19 66.29
-1 -6 1 1076.79 66.29
-1 -6 1 1037.7 65.39
-1 -6 1 957.1 66.09
0 -6 1 677.33 44.1
0 -6 1 745.03 44.3
0 -6 1 668.23 44.6
0 -6 1 737.73 44.5
0 -6 1 661.53 44.4
1 -6 1 279.37 19.4
1 -6 1 295.37 19.3
1 -6 1 285.47 18.7
1 -6 1 275.97 19.1
1 -6 1 302.07 19.4
1 -6 1 298.77 19.5
1 -6 1 275.97 19.2
1 -6 1 307.97 20.5
1 -6 1 307.17 19.9
2 -6 1 309.27 21.7
2 -6 1 341.17 22.2
2 -6 1 313.07 22.2
2 -6 1 329.57 21.9
2 -6 1 319.27 22.1
2 -6 1 311.67 22.9
2 -6 1 309.57 22.1
2 -6 1 360.56 22.4
2 -6 1 329.47 21.3
3 -6 1 37.8 5
3 -6 1 34.1 4
3 -6 1 30.5 4.3
3 -6 1 44.9 5.9
4 -6 1 162.98 10.7
4 -6 1 141.39 10.4
5 5 -1 358.96 22.2
-5 -5 1 331.67 21.9
4 5 -1 238.08 17.1
4 5 -1 236.58 19.2
-4 -5 1 256.97 17.2
-4 -5 1 270.37 18.1
-4 -5 1 266.77 16.6
3 5 -1 307.27 19.8
3 5 -1 290.47 20.4
-3 -5 1 271.47 19.1
-3 -5 1 318.37 19.4
-3 -5 1 266.67 20
-3 -5 1 311.07 21.3
-3 -5 1 297.97 19.7
2 5 -1 347.57 21.8
-2 -5 1 354.56 21.1
-2 -5 1 294.87 21.7
-2 -5 1 345.87 22.2
-2 -5 1 287.77 21.1
1 5 -1 1025.6 58.89
-1 -5 1 930.81 58.89
-1 -5 1 842.32 58.59
0 -5 1 240.48 16
1 -5 1 585.14 36
1 -5 1 571.14 35.9
1 -5 1 527.85 36.4
1 -5 1 551.14 36.1
2 -5 1 594.74 39.5
2 -5 1 624.84 40.1
2 -5 1 660.13 39.7
2 -5 1 540.25 41.3
2 -5 1 604.34 39.4
2 -5 1 642.74 38.8
2 -5 1 602.14 39.6
2 -5 1 594.24 39.6
2 -5 1 611.04 38.8
2 -5 1 600.84 39.7
3 -5 1 137.29 9.7
3 -5 1 132.79 10.6
3 -5 1 135.29 11.3
3 -5 1 124.29 10.2
3 -5 1 133.39 10.5
3 -5 1 132.99 10.7
4 -5 1 417.96 25.9
4 -5 1 371.06 25.4
4 -5 1 386.36 27.6
4 -5 1 375.46 26.7
4 -5 1 409.26 26.4
5 -5 1 58.19 4.3
5 -5 1 49.99 3.9
5 4 -1 265.97 16.7
-5 -4 1 220.28 16
-5 -4 1 271.97 17.5
4 4 -1 33.2 3.5
4 4 -1 24.2 3.8
-4 -4 1 32.2 2.9
-4 -4 1 30.7 3.3
3 4 -1 11.5 2.3
3 4 -1 9.5 2.3
-3 -4 1 8.7 1.3
-3 -4 1 8.9 1.9
-3 -4 1 9.4 1.9
2 4 -1 1086.39 70.59
2 4 -1 1144.99 71.09
-2 -4 1 1201.38 71.39
-2 -4 1 1078.49 70.69
-1 -4 1 1338.17 89.49
-1 -4 1 1534.95 89.79
1 -4 1 298.37 19.5
1 -4 1 300.67 20
1 -4 1 290.27 19.7
2 -4 1 991.7 61.19
2 -4 1 976.2 60.79
2 -4 1 981.6 60.59
2 -4 1 885.11 60.69
2 -4 1 935.31 60.09
3 -4 1 331.57 23.3
3 -4 1 306.37 23.1
3 -4 1 340.17 23.4
3 -4 1 384.46 25.7
3 -4 1 317.07 21.9
3 -4 1 324.27 23.1
3 -4 1 359.26 21.6
4 -4 1 306.07 20.5
4 -4 1 318.07 19.9
4 -4 1 279.97 21.2
4 -4 1 269.87 20.5
4 -4 1 298.87 20.6
5 -4 1 135.99 9.8
5 -4 1 123.39 8.8
5 3 -1 113.89 8
-5 -3 1 106.09 8.7
-5 -3 1 99.39 7.1
4 3 -1 362.36 24.2
4 3 -1 371.46 24
4 3 -1 339.27 24.2
-4 -3 1 376.26 23
-4 -3 1 345.07 24
3 3 -1 118.69 9.2
3 3 -1 122.59 8.7
3 3 -1 125.79 9.5
-3 -3 1 117.49 8.2
-3 -3 1 115.89 8.5
2 3 -1 846.02 53.19
2 3 -1 847.52 52.69
-2 -3 1 846.52 53.19
-2 -3 1 819.52 52.69
1 3 -1 193.98 11.8
-1 -3 1 173.58 12.2
0 -3 1 8.5 0.9
1 -3 1 321.87 20.2
1 -3 1 296.87 20
2 -3 1 253.87 19.3
2 -3 1 291.97 18.1
2 -3 1 313.67 19.3
3 -3 1 114.89 9.4
3 -3 1 125.69 8.2
3 -3 1 136.29 9.7
3 -3 1 119.49 9.2
3 -3 1 104.69 9
3 -3 1 108.79 8.6
3 -3 1 110.39 8.9
4 -3 1 48.5 5.3
4 -3 1 46.7 5
4 -3 1 52.09 5.2
4 -3 1 50.69 4.6
4 -3 1 42.6 4
5 -3 1 283.37 20.6
5 -3 1 284.07 20.1
5 -3 1 305.97 19.2
5 2 -1 17.9 1.9
5 2 -1 23.2 2.7
5 2 -1 17.2 2.8
-5 -2 1 15.2 2.6
-5 -2 1 20.7 2.2
4 2 -1 302.77 20.7
4 2 -1 296.97 19.9
4 2 -1 305.47 20.7
-4 -2 1 319.27 19.8
3 2 -1 812.22 53.59
3 2 -1 860.01 53.19
3 2 -1 788.72 53.29
-3 -2 1 846.92 52.79
-3 -2 1 895.01 52.99
2 2 -1 1331.47 81.59
2 2 -1 1212.88 81.89
-2 -2 1 1384.06 82.09
1 2 -1 22.3 1.8
-1 -2 1 18.8 1.9
0 -2 1 2337.57 144.39
1 -2 1 1831.02 113.89
2 -2 1 110.19 10.4
2 -2 1 130.29 8.1
3 -2 1 423.26 25.8
3 -2 1 364.86 25
3 -2 1 364.66 24.7
3 -2 1 356.56 24.9
4 -2 1 83.99 8.2
4 -2 1 89.99 7.2
4 -2 1 96.59 7.9
4 -2 1 80.39 7.7
4 -2 1 82.09 7.8
4 -2 1 98.19 7.9
4 -2 1 92.99 8.1
5 -2 1 169.58 14.6
5 -2 1 148.79 11.2
5 -2 1 165.48 12
5 -2 1 173.78 12.3
5 1 -1 114.79 8.2
5 1 -1 117.99 8.9
5 1 -1 122.99 9.4
-5 -1 1 124.99 9.2
4 1 -1 332.87 20.8
4 1 -1 290.97 21.2
4 1 -1 335.67 21.3
4 1 -1 288.37 21.5
-4 -1 1 334.67 20.4
3 1 -1 560.34 35.9
3 1 -1 539.85 36.1
3 1 -1 563.44 35.7
3 1 -1 583.94 36.9
3 1 -1 543.55 36.1
2 1 -1 637.24 39.2
2 1 -1 574.44 39.5
-2 -1 1 660.23 39.7
1 1 -1 335.07 22
-1 -1 1 343.27 21.5
1 -1 1 205.88 14.1
1 -1 1 245.48 14.1
2 -1 1 25.2 2.6
2 -1 1 26.7 2.2
2 -1 1 23.1 2.8
2 -1 1 22.3 2.2
2 -1 1 22.7 4
3 -1 1 1224.38 78.19
3 -1 1 1212.58 76.39
4 -1 1 547.95 35.6
4 -1 1 578.64 35.3
4 -1 1 541.35 35.4
4 -1 1 469.65 34.5
5 -1 1 246.58 17.2
5 -1 1 264.47 18.8
5 -1 1 263.37 18.3
5 0 -1 232.58 16.7
5 0 -1 258.97 15.9
5 0 -1 227.48 16.3
4 0 -1 513.35 32.7
4 0 -1 506.45 32
4 0 -1 480.05 32.1
4 0 -1 464.65 35.6
3 0 -1 501.55 34.2
3 0 -1 544.15 35
3 0 -1 567.04 35
3 0 -1 507.15 33.7
3 0 -1 523.75 33.8
2 0 -1 156.68 10.9
2 0 -1 162.38 11
1 0 -1 1133.39 70.29
1 0 1 103.99 6.8
2 0 1 1136.89 71.29
2 0 1 1115.99 70.89
2 0 1 1157.28 71.49
3 0 1 1113.29 72.69
3 0 1 1196.78 72.19
3 0 1 1079.39 72.59
3 0 1 1160.18 72.19
3 0 1 1165.38 72.59
3 0 1 1170.78 72.49
4 0 1 73.39 7.1
4 0 1 88.79 7.2
4 0 1 81.09 7.2
4 0 1 86.39 6.7
4 0 1 78.89 7.2
4 0 1 87.89 6.8
-5 0 -1 19.3 2
5 0 1 22.9 3.3
5 0 1 20 3
5 0 1 21.2 3.5
5 0 1 21.9 2.5
6 0 1 77.29 5.8
6 0 1 76.89 5.2
5 -1 -1 250.37 17.3
5 -1 -1 286.67 18.7
5 -1 -1 260.57 17.9
4 -1 -1 455.55 31
4 -1 -1 510.95 31.2
4 -1 -1 440.36 30.5
4 -1 -1 443.66 30
4 -1 -1 472.15 30.4
3 -1 -1 1032.4 63.19
3 -1 -1 1057.99 62.59
3 -1 -1 1025.5 62.89
3 -1 -1 1022.1 62.59
3 -1 -1 877.31 63.39
3 -1 -1 951.2 63.19
2 -1 -1 916.61 51.59
2 -1 -1 750.92 52.09
2 -1 -1 810.32 51.99
2 -1 -1 820.52 51.99
1 -1 -1 1813.72 119.29
1 -1 -1 2032.3 118.99
0 -1 -1 730.33 45.3
-1 -1 -1 2741.83 169.58
2 1 1 345.37 23.3
2 1 1 367.36 23.5
2 1 1 381.76 24
-3 -1 -1 243.18 14.9
3 1 1 215.68 15.2
3 1 1 196.58 14.8
3 1 1 213.68 14.7
3 1 1 213.98 15
3 1 1 203.68 15
3 1 1 227.08 15.4
-4 -1 -1 606.64 37.3
4 1 1 580.64 38.2
4 1 1 531.35 37.6
4 1 1 666.53 37.7
4 1 1 560.24 37.9
4 1 1 545.15 38.1
-5 -1 -1 14.5 1.8
5 1 1 19.4 3.2
5 1 1 14.4 2.1
5 1 1 18.7 2.7
6 1 1 112.99 7.7
6 1 1 100.59 7.2
5 -2 -1 156.58 11.3
5 -2 -1 173.68 12.1
5 -2 -1 176.28 12.6
4 -2 -1 83.79 6.6
4 -2 -1 76.69 7.5
4 -2 -1 95.89 7.3
4 -2 -1 87.89 6.8
4 -2 -1 85.49 7.3
3 -2 -1 377.56 24.9
3 -2 -1 407.26 25.5
3 -2 -1 365.56 24.3
3 -2 -1 359.66 24.5
2 -2 -1 148.89 10
2 -2 -1 139.79 9.9
2 -2 -1 125.29 10.1
2 -2 -1 147.19 9.3
1 -2 -1 488.15 33.3
1 -2 -1 518.85 33.4
1 -2 -1 579.04 33.1
0 -2 -1 2846.92 175.88
-2 -2 -1 2246.78 135.29
2 2 1 2030.9 135.09
2 2 1 2259.27 135.29
2 2 1 2168.88 135.79
-3 -2 -1 107.79 7.6
3 2 1 88.29 7.6
3 2 1 106.29 7.7
3 2 1 110.99 7.8
3 2 1 88.09 7.9
3 2 1 88.49 7.6
3 2 1 98.49 7.6
-4 -2 -1 491.95 31.1
4 2 1 497.95 31.6
4 2 1 453.25 31.6
4 2 1 524.15 31.9
4 2 1 447.76 32.1
4 2 1 465.55 31.8
-5 -2 -1 321.57 21.2
5 2 1 314.27 22.7
5 2 1 331.47 21.5
5 2 1 355.46 22.5
-6 -2 -1 270.37 16.4
6 2 1 225.28 16.2
5 -3 -1 100.99 7.7
5 -3 -1 81.99 7.8
5 -3 -1 91.69 6.6
-5 3 1 82.39 6.9
4 -3 -1 64.69 5.8
4 -3 -1 53.89 4.6
4 -3 -1 56.59 5.4
4 -3 -1 61.59 5
4 -3 -1 47.6 5.5
4 -3 -1 54.69 6
3 -3 -1 72.29 5.4
3 -3 -1 77.29 6.6
3 -3 -1 75.09 6.3
3 -3 -1 84.09 6.8
3 -3 -1 64.69 6.1
3 -3 -1 68.79 5.7
2 -3 -1 841.02 51.49
2 -3 -1 782.02 50.59
1 -3 -1 2502.75 156.88
1 -3 -1 2781.12 156.68
1 -3 -1 2324.57 157.48
0 -3 -1 18.8 1.5
0 -3 -1 15.1 1.9
-1 -3 -1 168.98 11.8
1 3 1 191.58 11.9
-2 -3 -1 1114.19 77.49
-2 -3 -1 1290.17 77.69
2 3 1 1236.08 77.99
2 3 1 1313.37 77.49
-3 -3 -1 225.68 14.5
3 3 1 198.78 15
3 3 1 220.28 14.5
3 3 1 217.08 14.4
3 3 1 197.58 14.6
3 3 1 195.48 14.5
-4 -3 -1 282.77 18.4
-4 -3 -1 273.37 17.9
4 3 1 300.47 19.1
4 3 1 262.67 18.8
4 3 1 242.28 19.1
-5 -3 -1 676.73 43.2
-5 -3 -1 624.94 44
5 3 1 769.72 43.4
5 3 1 672.93 44.3
5 3 1 693.33 44.8
-6 -3 -1 154.48 10.5
6 3 1 151.78 10.4
5 -4 -1 121.19 8.3
5 -4 -1 122.09 9
4 -4 -1 447.96 28.2
4 -4 -1 378.16 26.8
4 -4 -1 434.66 27
4 -4 -1 400.66 28.8
3 -4 -1 128.99 8.6
3 -4 -1 117.49 9.7
3 -4 -1 106.99 9
3 -4 -1 110.49 7.9
3 -4 -1 109.29 9.1
2 -4 -1 372.96 23.9
2 -4 -1 367.16 24.3
2 -4 -1 346.87 24.3
2 -4 -1 383.26 23.2
1 -4 -1 761.22 47.3
1 -4 -1 741.83 46.8
0 -4 -1 779.32 48.1
0 -4 -1 757.52 48.4
1 4 1 289.97 19.3
-2 -4 -1 750.72 53.59
-2 -4 -1 953.4 54.59
2 4 1 830.92 54.19
2 4 1 867.61 53.49
-3 -4 -1 204.98 14.8
-3 -4 -1 173.48 13.4
-3 -4 -1 200.98 13
-3 -4 -1 213.08 14.6
3 4 1 180.38 13.8
3 4 1 203.08 14.4
3 4 1 186.08 14.1
-4 -4 -1 97.39 7.2
-4 -4 -1 112.09 9.5
4 4 1 81.79 8.2
4 4 1 97.59 8
-5 -4 -1 346.27 21.8
5 4 1 332.57 23.1
5 4 1 343.87 22.7
-6 -4 -1 16.8 2.1
6 4 1 20.1 1.8
4 -5 -1 106.39 9.4
4 -5 -1 122.79 8.3
4 -5 -1 109.19 10.2
3 -5 -1 306.57 18.6
3 -5 -1 256.27 18.2
3 -5 -1 247.68 20.3
3 -5 -1 276.27 19.1
3 -5 -1 290.47 19.9
2 -5 -1 661.53 41.2
2 -5 -1 674.43 41.2
2 -5 -1 636.64 41.7
2 -5 -1 617.94 41.6
1 -5 -1 69.49 6
1 -5 -1 62.19 4.7
0 -5 -1 364.66 23.5
-1 -5 -1 408.76 27.1
-1 -5 -1 434.56 27.2
-2 -5 -1 160.48 11.8
-2 -5 -1 152.58 11.1
-2 -5 -1 177.58 12.2
2 5 1 188.28 12.6
-3 -5 -1 754.72 46.4
-3 -5 -1 736.93 44.9
-3 -5 -1 639.04 45.3
-3 -5 -1 662.53 44.5
3 5 1 699.93 46.1
3 5 1 752.42 45.8
-4 -5 -1 530.05 33.3
-4 -5 -1 508.45 33.9
4 5 1 525.95 34.3
-5 -5 -1 173.58 11.7
-5 -5 -1 175.68 12.8
5 5 1 187.48 12.5
4 -6 -1 75.19 7.2
4 -6 -1 90.69 6.6
4 -6 -1 90.99 7.1
3 -6 -1 66.29 5.6
3 -6 -1 80.59 6.4
3 -6 -1 76.29 7.7
3 -6 -1 56.09 8.4
2 -6 -1 90.49 6.6
2 -6 -1 82.99 6.9
2 -6 -1 84.79 6.8
2 -6 -1 87.99 8
2 -6 -1 90.59 6.8
1 -6 -1 8.3 1.7
1 -6 -1 9.3 1.8
1 -6 -1 10.2 1.2
1 -6 -1 11.4 2.2
1 -6 -1 6.1 1.8
1 -6 -1 6.6 1.5
1 -6 -1 10.7 2.8
1 -6 -1 11.6 2.5
0 -6 -1 841.72 49.2
0 -6 -1 705.73 48
0 -6 -1 825.22 48.1
0 -6 -1 675.93 48.2
-1 -6 -1 190.98 14
-1 -6 -1 209.68 14.2
-1 -6 -1 215.28 14.3
-2 -6 -1 25.6 2.8
-2 -6 -1 28.5 3.1
-2 -6 -1 24.3 3.3
-2 -6 -1 23.5 2.3
-2 -6 -1 24.5 2.9
-2 -6 -1 26.4 3
2 6 1 30.8 3.8
-3 -6 -1 430.86 30.9
-3 -6 -1 480.35 32.2
-3 -6 -1 499.25 30.2
3 6 1 479.95 31.7
-4 -6 -1 136.29 9.7
-4 -6 -1 124.69 8.8
4 6 1 128.99 10.1
4 6 1 112.69 10
-5 -6 -1 50.29 4
-5 -6 -1 55.99 4.4
5 6 1 50.69 4.3
5 6 1 58.99 5.5
4 -7 -1 98.49 6.8
4 -7 -1 89.49 7
3 -7 -1 494.65 31.9
3 -7 -1 470.65 31.5
3 -7 -1 504.75 32.5
2 -7 -1 430.36 29.8
2 -7 -1 451.25 29.7
2 -7 -1 473.55 30.1
2 -7 -1 468.35 30.7
2 -7 -1 466.35 29.7
1 -7 -1 313.07 20
1 -7 -1 274.17 19.6
1 -7 -1 253.67 20.1
1 -7 -1 318.77 19.7
1 -7 -1 304.07 19.2
0 -7 -1 172.38 12.2
0 -7 -1 167.18 11.8
0 -7 -1 168.08 11.7
0 -7 -1 170.68 12.1
0 -7 -1 147.69 11.4
0 -7 -1 179.48 12
-1 -7 -1 330.67 20.3
-1 -7 -1 299.87 19.4
-1 -7 -1 297.17 19.9
-1 -7 -1 275.17 20.1
-1 -7 -1 304.27 20.4
-1 -7 -1 262.87 19.8
1 7 1 326.57 20.9
-2 -7 -1 280.77 18.1
-2 -7 -1 263.47 17.8
-2 -7 -1 252.07 18.4
-2 -7 -1 250.57 17.8
2 7 1 256.07 18.5
-3 -7 -1 493.45 31
-3 -7 -1 527.35 31.1
-3 -7 -1 447.96 31.3
-3 -7 -1 518.95 32
-3 -7 -1 428.16 32.2
3 7 1 461.15 31.2
3 7 1 443.76 31.7
-4 -7 -1 52.29 4.2
-4 -7 -1 50.19 4.8
4 7 1 51.79 4.6
4 7 1 46.7 5
-5 -7 -1 3.4 0.8
-5 -7 -1 5.6 2.3
5 7 1 4.3 1.1
3 -8 -1 214.18 14
3 -8 -1 203.08 14.1
2 -8 -1 131.19 9.4
2 -8 -1 135.09 9.6
2 -8 -1 119.29 9.4
1 -8 -1 252.67 17.9
1 -8 -1 254.77 18
1 -8 -1 268.77 17.2
1 -8 -1 261.47 17.7
0 -8 -1 342.67 25.3
0 -8 -1 383.86 24.9
0 -8 -1 393.16 24.6
0 -8 -1 334.27 24.4
0 -8 -1 352.26 24.5
0 -8 -1 407.76 24.8
-1 -8 -1 552.74 40.6
-1 -8 -1 688.73 40.6
-1 -8 -1 670.33 41.6
-1 -8 -1 632.04 41.2
-1 -8 -1 634.14 40.3
-1 -8 -1 576.54 40.5
1 8 1 647.94 41.3
-2 -8 -1 271.27 19.4
-2 -8 -1 311.47 19.9
-2 -8 -1 318.87 18.8
-2 -8 -1 321.77 21.7
-2 -8 -1 265.87 19.4
-2 -8 -1 249.58 19.1
2 8 1 268.57 20.1
2 8 1 279.57 19.4
-3 -8 -1 162.28 11.8
-3 -8 -1 165.38 11.6
-3 -8 -1 154.48 11.9
3 8 1 168.88 11.8
3 8 1 146.99 12.2
-4 -8 -1 258.17 16
-4 -8 -1 217.98 15.2
4 8 1 223.08 15.2
4 8 1 206.48 18
-5 -8 -1 54.19 3.9
2 -9 -1 25.3 2.7
2 -9 -1 23.7 3
2 -9 -1 29 3.7
1 -9 -1 318.47 20.8
1 -9 -1 293.67 21
1 -9 -1 300.97 20.9
1 -9 -1 319.67 20.8
0 -9 -1 136.59 12.3
0 -9 -1 154.18 12.5
0 -9 -1 157.08 11.7
0 -9 -1 145.89 11.2
0 9 1 167.38 12.1
-1 -9 -1 329.97 22.7
-1 -9 -1 359.96 22.5
-1 -9 -1 300.07 22.7
-1 -9 -1 318.07 22.9
-1 -9 -1 333.97 22.5
-1 -9 -1 339.57 22.1
1 9 1 337.57 23.2
-2 -9 -1 301.97 20.6
-2 -9 -1 310.77 20.5
-2 -9 -1 291.77 20.5
-2 -9 -1 275.87 21.8
-2 -9 -1 299.17 20.5
-2 -9 -1 303.37 19.8
2 9 1 294.77 20.7
2 9 1 293.87 20
-3 -9 -1 68.49 7.1
-3 -9 -1 76.69 5.7
-3 -9 -1 73.39 6.2
-3 -9 -1 81.79 6.3
-3 -9 -1 83.79 7
3 9 1 70.39 6.3
-4 -9 -1 175.48 12.2
-4 -9 -1 188.88 12.7
-4 -9 -1 190.28 13.1
2 -10 -1 34.3 3
1 -10 -1 308.17 19.3
1 -10 -1 256.87 18.7
1 -10 -1 279.07 20.9
0 -10 -1 122.89 8.9
0 -10 -1 122.49 9.1
0 -10 -1 94.49 8.6
-1 -10 -1 61.89 5.2
-1 -10 -1 50.69 5.9
-1 -10 -1 49.9 5.2
-1 -10 -1 61.19 5.5
-1 -10 -1 51.59 4.6
-2 -10 -1 274.67 18.9
-2 -10 -1 262.57 18.4
-2 -10 -1 274.77 18.7
-2 -10 -1 285.27 17.9
-2 -10 -1 251.37 18.6
-3 -10 -1 158.88 11
-3 -10 -1 166.58 11.9
-3 -10 -1 161.28 11.4
1 -11 -1 54.99 4.5
0 -11 -1 65.89 5.5
0 -11 -1 60.09 5.3
0 -11 -1 60.79 5.3
-1 -11 -1 206.78 15
-1 -11 -1 221.88 15.7
-1 -11 -1 225.88 15.4
-1 -11 -1 224.48 15.4
-2 -11 -1 174.28 11.9
-2 -11 -1 163.48 12
-2 -11 -1 157.38 11.8
-2 -11 -1 184.98 12.7
-3 -11 -1 11.9 1.6
-3 -11 -1 11.4 1.3
-2 -11 2 81.59 5.8
-2 -11 2 85.79 6.8
-2 -11 2 79.39 6.4
-2 -11 2 94.49 6.4
-1 -11 2 377.16 23.4
-1 -11 2 359.56 24.1
-1 -11 2 330.67 23.9
-1 -11 2 371.66 24.4
-1 -11 2 392.96 24.5
0 -11 2 106.39 8.1
0 -11 2 111.59 9.4
0 -11 2 115.19 8.5
0 -11 2 116.59 8.2
-3 -10 2 84.99 6.9
-3 -10 2 85.39 6
-3 -10 2 84.59 6.1
-2 -10 2 76.49 6.8
-2 -10 2 77.69 7.5
-2 -10 2 94.29 7.4
-2 -10 2 95.09 7.5
-2 -10 2 92.69 7.7
-1 -10 2 72.39 6.5
-1 -10 2 70.69 6.4
-1 -10 2 61.29 6
-1 -10 2 70.59 6.7
-1 -10 2 75.89 5.5
0 -10 2 63.79 6
0 -10 2 55.19 5.5
0 -10 2 63.19 5.6
0 -10 2 63.79 5.1
0 -10 2 62.29 5.8
1 -10 2 155.18 11.4
1 -10 2 167.08 12.3
1 -10 2 163.58 11.4
1 -10 2 166.88 11.8
-4 -9 2 23.9 2.1
-3 -9 2 238.98 16.9
-3 -9 2 264.97 17.2
-3 -9 2 262.87 18
-3 -9 2 261.37 17.3
-2 -9 2 267.77 16.9
-2 -9 2 221.18 16.5
-2 -9 2 219.28 16.7
-2 -9 2 220.38 16.1
-1 -9 2 146.49 13.3
-1 -9 2 153.78 10.5
-1 -9 2 140.39 11.5
-1 -9 2 137.69 11.8
-1 -9 2 164.88 11.4
0 -9 2 62.09 5.8
0 -9 2 56.69 5.4
0 -9 2 50.49 5.3
0 -9 2 48.3 5.8
0 -9 2 54.69 4.8
1 -9 2 10.3 2.7
1 -9 2 7.8 1.7
1 -9 2 5.2 1.6
1 -9 2 7.2 1.7
1 -9 2 6.8 1.9
2 -9 2 63.49 5.3
4 8 -2 196.98 12.9
-4 -8 2 183.38 12.7
-3 -8 2 469.15 27.5
-3 -8 2 411.26 28.8
-3 -8 2 372.86 27.6
-3 -8 2 437.36 28
-3 -8 2 435.36 27.8
-2 -8 2 62.69 6.4
-2 -8 2 81.49 6.4
-2 -8 2 70.79 6.6
-2 -8 2 66.29 7.2
-2 -8 2 69.89 6.6
-2 -8 2 76.89 6.6
-1 -8 2 38.8 4.5
-1 -8 2 44.6 4.1
-1 -8 2 44.1 5
-1 -8 2 51.09 5.1
-1 -8 2 40.2 4.5
-1 -8 2 44.2 4.7
0 -8 2 455.65 29.3
0 -8 2 426.36 28.5
0 -8 2 466.55 29.4
0 -8 2 406.56 28.9
0 -8 2 449.46 29.7
1 -8 2 72.29 6.9
1 -8 2 84.39 7.2
1 -8 2 78.09 6.7
1 -8 2 86.49 7.8
2 -8 2 310.27 22.8
2 -8 2 359.96 22.6
2 -8 2 356.46 23
-5 -7 2 106.99 8
-5 -7 2 131.49 7.8
4 7 -2 123.19 10.4
-4 -7 2 116.89 8.6
-4 -7 2 134.79 9.4
-3 -7 2 183.68 13.3
-3 -7 2 172.28 12.3
-3 -7 2 193.38 13.8
-2 -7 2 113.39 9.8
-2 -7 2 134.99 9.6
-2 -7 2 134.89 10.6
-2 -7 2 131.39 9.9
-2 -7 2 136.99 12.2
-2 -7 2 122.59 8.9
-2 -7 2 118.29 9.5
-1 -7 2 52.89 5.2
-1 -7 2 52.29 5
-1 -7 2 54.09 4.9
-1 -7 2 49.1 5
-1 -7 2 45.8 5.1
0 -7 2 525.45 37
0 -7 2 547.15 35.8
0 -7 2 617.24 38.1
0 -7 2 586.84 36.8
0 -7 2 507.55 36.5
1 -7 2 90.99 7.6
1 -7 2 108.79 7.1
1 -7 2 101.69 8.8
1 -7 2 104.59 7.8
1 -7 2 87.49 9.6
2 -7 2 16.4 2.5
2 -7 2 22.4 3.5
2 -7 2 20.6 3.1
2 -7 2 17.7 2.8
3 -7 2 -3.8 2.5
3 -7 2 1.8 1.4
-5 -6 2 389.76 28
-5 -6 2 490.75 27.8
4 6 -2 190.78 12.8
-4 -6 2 192.68 12.4
-4 -6 2 158.08 12.8
-4 -6 2 160.98 11.6
-3 -6 2 152.68 10.5
-3 -6 2 130.39 10.7
-3 -6 2 125.99 9.4
-3 -6 2 148.99 10.1
-2 -6 2 278.07 20.5
-2 -6 2 286.17 20.9
-2 -6 2 317.57 20.4
-2 -6 2 322.27 20.6
-2 -6 2 332.27 20.1
-2 -6 2 263.37 20.1
-2 -6 2 300.27 19.4
-1 -6 2 85.49 6.5
-1 -6 2 71.99 7.6
-1 -6 2 78.99 6.7
-1 -6 2 92.99 6.9
-1 -6 2 83.09 6.8
-1 -6 2 79.19 6.6
-1 -6 2 81.19 6
0 -6 2 998 56.19
0 -6 2 802.82 57.49
0 -6 2 892.61 55.39
0 -6 2 871.21 55.79
0 -6 2 845.82 56.09
1 -6 2 586.44 41.6
1 -6 2 687.13 42.4
1 -6 2 624.74 42.3
1 -6 2 668.03 42.1
1 -6 2 645.04 41.2
1 -6 2 649.64 42.1
1 -6 2 650.83 41.7
1 -6 2 734.63 41.3
1 -6 2 644.74 42.7
2 -6 2 179.58 13.7
2 -6 2 179.38 13.2
2 -6 2 185.08 13.4
2 -6 2 194.18 13.2
2 -6 2 187.18 13.6
2 -6 2 186.98 14.1
2 -6 2 179.08 13.9
2 -6 2 183.78 12.9
2 -6 2 173.28 13.5
3 -6 2 127.79 9.9
3 -6 2 121.19 9.9
3 -6 2 120.69 9.1
3 -6 2 123.69 8.9
3 -6 2 113.99 9.5
4 -6 2 57.19 4.4
4 -6 2 54.29 4.6
4 -6 2 61.49 5
-5 -5 2 72.69 4.7
-5 -5 2 59.69 5.7
4 5 -2 245.78 16
4 5 -2 218.28 16.6
4 5 -2 246.28 16.4
-4 -5 2 258.17 16.4
-4 -5 2 231.48 18.7
3 5 -2 306.57 22.3
3 5 -2 322.97 22.1
-3 -5 2 375.46 23
-3 -5 2 333.47 22.1
-3 -5 2 335.77 21.5
-2 -5 2 1559.34 90.09
-2 -5 2 1590.74 89.59
-2 -5 2 1450.45 90.49
-2 -5 2 1375.66 88.89
-2 -5 2 1272.37 89.49
-2 -5 2 1335.37 89.99
-1 -5 2 1803.92 109.59
-1 -5 2 1718.53 110.49
-1 -5 2 1809.12 109.69
-1 -5 2 1615.34 109.29
-1 -5 2 1817.62 109.29
0 -5 2 17.2 1.8
0 -5 2 13.9 2.2
0 -5 2 13.1 2.1
0 -5 2 17.6 2.3
1 -5 2 87.79 7.4
1 -5 2 87.59 7.2
1 -5 2 102.39 7.9
1 -5 2 88.39 7.2
1 -5 2 96.89 7.1
1 -5 2 89.79 6.2
1 -5 2 94.29 7.3
1 -5 2 102.79 6.4
1 -5 2 91.09 6.8
2 -5 2 373.16 25.9
2 -5 2 350.66 25.4
2 -5 2 412.66 25.8
2 -5 2 421.66 26.2
2 -5 2 382.16 26
2 -5 2 389.46 25.3
2 -5 2 369.66 25.8
2 -5 2 367.26 24.9
3 -5 2 395.56 26.6
3 -5 2 425.76 27.8
3 -5 2 398.06 27.5
3 -5 2 422.56 28
3 -5 2 394.96 27.7
3 -5 2 401.46 27.2
3 -5 2 400.56 26.3
4 -5 2 72.79 6.7
4 -5 2 80.99 6.4
4 -5 2 69.29 6.5
4 -5 2 70.99 5.8
5 -5 2 78.99 5.6
-5 -4 2 45.1 3
-5 -4 2 34.2 4
4 4 -2 647.44 39.4
4 4 -2 653.53 41.7
-4 -4 2 547.35 40
3 4 -2 106.69 8.1
3 4 -2 112.49 7.9
-3 -4 2 96.29 8.3
-3 -4 2 103.59 7.7
2 4 -2 154.78 11.1
-2 -4 2 159.68 11
-2 -4 2 182.48 12
-2 -4 2 149.79 10.6
-1 -4 2 1292.67 77.59
-1 -4 2 1245.48 77.79
-1 -4 2 1184.08 77.59
0 -4 2 236.38 14.7
0 -4 2 205.78 14.3
1 -4 2 1927.61 123.59
1 -4 2 1978.2 123.49
1 -4 2 2118.59 123.39
1 -4 2 1880.31 123.09
2 -4 2 1080.49 67.69
2 -4 2 1012.6 67.79
2 -4 2 1077.19 66.99
2 -4 2 1040.2 67.89
2 -4 2 1055.19 66.99
2 -4 2 1121.49 67.39
3 -4 2 59.79 4.5
3 -4 2 52.79 5.7
3 -4 2 58.89 6
3 -4 2 67.29 6.6
3 -4 2 72.69 6.5
3 -4 2 58.99 5.9
3 -4 2 60.99 6.4
3 -4 2 53.99 5
4 -4 2 52.19 5.5
4 -4 2 54.39 5.9
4 -4 2 64.69 6.5
4 -4 2 66.49 5.3
4 -4 2 56.29 6
4 -4 2 53.09 5.6
5 -4 2 140.69 10
5 -4 2 134.29 9.4
5 3 -2 126.69 8.7
5 3 -2 110.99 8.3
-5 -3 2 110.59 8.8
-5 -3 2 126.09 7.9
-5 -3 2 97.89 8.6
4 3 -2 545.15 33.9
4 3 -2 503.45 34.1
-4 -3 2 553.84 33
-4 -3 2 487.45 34.3
3 3 -2 194.38 13.9
3 3 -2 204.38 14.2
3 3 -2 209.98 14.8
-3 -3 2 190.48 13.6
-3 -3 2 203.38 14.1
-3 -3 2 221.78 13.4
2 3 -2 709.93 43.6
2 3 -2 652.53 43.7
-2 -3 2 677.63 43.7
-2 -3 2 726.03 44.4
0 -3 2 34.5 3
0 -3 2 37.4 2.8
1 -3 2 1167.18 74.49
1 -3 2 1211.28 74.19
2 -3 2 514.95 31.6
2 -3 2 484.25 33
2 -3 2 506.05 31.6
2 -3 2 512.05 32.6
3 -3 2 246.38 16
3 -3 2 248.38 16.6
3 -3 2 231.78 16.7
3 -3 2 227.58 17.1
3 -3 2 258.97 16.2
3 -3 2 225.48 17.1
3 -3 2 274.47 17.7
3 -3 2 217.08 18.3
4 -3 2 531.55 39.5
4 -3 2 647.64 39.4
4 -3 2 662.73 40.7
4 -3 2 651.83 40.3
4 -3 2 546.25 38.6
5 -3 2 282.27 20
5 -3 2 283.37 19.5
5 2 -2 210.48 14.5
-5 -2 2 221.58 15.8
4 2 -2 100.99 8.8
4 2 -2 122.79 8.9
4 2 -2 130.59 8.8
4 2 -2 98.29 8.7
4 2 -2 110.89 7.9
-4 -2 2 117.59 9.2
-4 -2 2 119.49 7.8
3 2 -2 94.99 7.1
3 2 -2 100.19 7.6
3 2 -2 84.59 7.6
-3 -2 2 100.89 6.6
2 2 -2 10.9 1.6
2 2 -2 11.1 1.8
-2 -2 2 15.1 2.3
1 2 -2 777.52 43.7
-1 -2 2 621.14 43.9
-1 -2 2 696.63 43.8
0 -2 2 2619.64 161.98
1 -2 2 478.05 34.1
1 -2 2 596.74 33.4
2 -2 2 94.89 6.9
2 -2 2 79.59 5.9
2 -2 2 72.39 6.8
2 -2 2 94.69 6
2 -2 2 94.69 6.8
3 -2 2 466.85 29.6
3 -2 2 403.96 28.9
3 -2 2 494.25 29.8
3 -2 2 403.56 28.6
3 -2 2 435.46 28.8
4 -2 2 449.66 32.9
4 -2 2 492.55 33.2
4 -2 2 515.85 33
4 -2 2 518.25 33.4
4 -2 2 449.95 33
4 -2 2 515.55 32.8
5 -2 2 136.29 10.2
5 -2 2 140.19 10
5 -2 2 113.49 9.7
5 -2 2 126.99 9.3
5 1 -2 56.29 4.7
5 1 -2 56.29 4.4
-5 -1 2 52.89 5
4 1 -2 15.4 2
4 1 -2 16.6 2.5
4 1 -2 15.2 2.7
4 1 -2 16.2 2.7
-4 -1 2 15.7 2.3
3 1 -2 1502.95 94.49
3 1 -2 1415.06 94.79
3 1 -2 1696.53 95.49
3 1 -2 1457.65 95.79
2 1 -2 1028.2 61.19
2 1 -2 927.31 61.39
-2 -1 2 981.6 61.79
1 1 -2 44.9 3.3
-1 -1 2 44.8 3.6
0 -1 2 885.31 54.19
0 -1 2 856.11 54.09
1 -1 2 36.9 3.1
1 -1 2 42 2.8
1 -1 2 34.4 2.6
2 -1 2 164.98 11.1
2 -1 2 157.38 10.3
2 -1 2 146.99 10.8
2 -1 2 150.88 11
3 -1 2 309.37 21.7
3 -1 2 308.87 21.6
3 -1 2 322.27 23.2
3 -1 2 325.07 21.7
3 -1 2 329.87 20.9
3 -1 2 345.87 22.5
3 -1 2 289.17 20.7
-4 1 -2 138.99 12.5
4 -1 2 131.29 11.5
4 -1 2 167.58 11.9
4 -1 2 156.38 12.1
4 -1 2 169.38 11.8
4 -1 2 147.39 10.9
4 -1 2 135.79 10.9
5 -1 2 32.1 3.8
5 -1 2 29.3 4.2
5 -1 2 31.2 3.2
5 0 -2 250.97 16.4
5 0 -2 226.08 15.8
-5 0 2 251.97 17.2
4 0 -2 5.1 1.8
4 0 -2 9.1 1.7
4 0 -2 7.2 1.7
4 0 -2 7.1 1.9
3 0 -2 709.93 45.5
3 0 -2 705.63 45
3 0 -2 710.43 45.5
3 0 -2 717.63 45.3
3 0 -2 709.63 45.5
2 0 -2 1161.18 72.79
2 0 -2 1176.28 73.19
1 0 -2 354.56 23.2
-1 0 2 385.66 23.6
0 0 -2 2265.27 145.09
0 0 2 2428.46 145.29
1 0 2 529.05 33.1
2 0 2 823.42 49.4
2 0 2 726.93 48.9
3 0 2 472.35 30.6
3 0 2 493.75 30.5
3 0 2 457.25 31
3 0 2 499.65 31.1
3 0 2 449.26 31
3 0 2 462.55 31
-4 0 -2 367.06 22.5
4 0 2 339.07 23.3
4 0 2 307.77 23.2
4 0 2 319.87 23.2
4 0 2 341.97 22.5
4 0 2 346.07 22.7
5 0 2 177.08 11.9
5 0 2 152.28 12.1
5 0 2 143.39 11.5
5 0 2 142.29 10.8
5 -1 -2 187.88 12.8
5 -1 -2 167.28 11.7
5 -1 -2 181.48 12.3
-5 1 2 163.98 12.3
4 -1 -2 362.86 24.4
4 -1 -2 364.86 23.7
4 -1 -2 356.26 23.5
4 -1 -2 354.76 24
3 -1 -2 488.75 33
3 -1 -2 474.75 33.1
3 -1 -2 507.25 32.7
3 -1 -2 555.74 33.1
3 -1 -2 521.35 33.2
3 -1 -2 512.35 32.6
2 -1 -2 522.75 32.7
2 -1 -2 520.55 32
2 -1 -2 476.25 32.5
1 -1 -2 387.06 23.6
1 -1 -2 363.86 23.8
0 1 2 201.48 12.9
-1 -1 -2 11.3 1.2
1 1 2 11.8 1.3
2 1 2 830.02 49.1
2 1 2 726.33 48.3
2 1 2 750.82 48.5
3 1 2 692.43 44.9
3 1 2 710.93 45.2
3 1 2 698.43 45.3
3 1 2 750.02 45.6
3 1 2 672.13 45.4
-4 -1 -2 228.18 15.1
4 1 2 212.88 15.3
4 1 2 217.48 15
4 1 2 218.28 15.8
4 1 2 199.28 15.5
4 1 2 205.58 15.6
4 1 2 232.08 15.8
-5 -1 -2 149.49 10.5
5 1 2 168.78 11.2
5 1 2 152.48 12.4
6 1 2 130.79 8.2
6 1 2 117.19 8.7
5 -2 -2 95.69 8
5 -2 -2 95.19 7.6
-5 2 2 100.09 7.6
4 -2 -2 1042.5 70.29
4 -2 -2 1029.6 70.29
4 -2 -2 1260.87 74.79
4 -2 -2 1159.78 70.99
3 -2 -2 307.07 20.3
3 -2 -2 317.07 20.8
3 -2 -2 311.67 20.2
3 -2 -2 337.07 21.2
3 -2 -2 278.77 20.3
2 -2 -2 708.33 45
1 -2 -2 1504.65 83.79
1 -2 -2 1249.07 84.19
1 -2 -2 1302.97 84.19
-1 -2 -2 778.82 52.59
1 2 2 885.21 52.79
1 2 2 867.31 53.29
-2 -2 -2 1148.49 73.79
2 2 2 1216.98 73.79
2 2 2 1200.88 73.89
2 2 2 1151.68 74.49
-3 -2 -2 753.72 44.7
3 2 2 727.33 44.5
3 2 2 665.63 45.6
3 2 2 641.74 44.6
3 2 2 655.23 45.1
3 2 2 677.33 44.4
3 2 2 733.63 44.7
-4 -2 -2 142.79 10.9
4 2 2 164.98 11.4
4 2 2 146.69 11.3
4 2 2 142.39 11.4
4 2 2 165.78 12.3
4 2 2 155.48 11.3
4 2 2 134.79 11.3
-5 -2 -2 78.79 6.1
5 2 2 94.09 7.5
5 2 2 80.59 6.4
5 2 2 84.59 7.8
6 2 2 14.6 1.9
5 -3 -2 103.29 7.1
5 -3 -2 97.49 7.8
5 -3 -2 101.49 9.5
4 -3 -2 743.23 47.4
4 -3 -2 716.63 46.8
4 -3 -2 710.73 45.9
3 -3 -2 81.19 7
3 -3 -2 98.49 8.1
3 -3 -2 81.39 6.7
3 -3 -2 86.89 6.4
3 -3 -2 99.89 7.6
2 -3 -2 885.81 55.69
2 -3 -2 947.11 56.49
2 -3 -2 845.02 56.79
1 -3 -2 1355.06 84.09
1 -3 -2 1331.37 83.59
1 3 2 9999 617.54
-2 -3 -2 2126.09 125.99
-2 -3 -2 1834.02 125.89
2 3 2 2102.69 125.49
2 3 2 1936.71 126.89
2 3 2 2099.69 125.89
-3 -3 -2 42.5 4.3
3 3 2 42.6 4.4
3 3 2 48.4 5.1
3 3 2 43.9 4.3
3 3 2 41.9 4.3
3 3 2 48.2 4.2
3 3 2 42.3 6.1
-4 -3 -2 174.68 12
4 3 2 154.28 11.7
4 3 2 156.48 12.9
4 3 2 160.68 12.4
4 3 2 175.38 12.4
4 3 2 175.28 12.2
4 3 2 151.98 12.2
-5 -3 -2 492.85 32.4
-5 -3 -2 518.95 33
5 3 2 516.15 32.6
5 3 2 527.15 33.7
5 3 2 495.25 34.1
-6 -3 -2 125.79 8.8
-6 -3 -2 132.39 8.2
6 3 2 117.19 8.7
5 -4 -2 164.68 10.6
5 -4 -2 142.09 10.2
4 -4 -2 129.09 10.2
4 -4 -2 132.59 9.1
4 -4 -2 114.39 10.6
3 -4 -2 11.4 1.7
3 -4 -2 8.9 1.6
3 -4 -2 15.6 2.9
3 -4 -2 9.8 2.3
3 -4 -2 15.5 3.3
3 -4 -2 12.3 2
2 -4 -2 288.77 18.9
2 -4 -2 262.77 19.3
2 -4 -2 306.17 18.6
2 -4 -2 302.37 19.7
1 -4 -2 448.46 29
1 -4 -2 428.36 27.8
0 -4 -2 307.27 18.3
0 -4 -2 256.67 18.5
-2 -4 -2 581.14 35.6
-2 -4 -2 507.25 35.4
2 4 2 570.44 36.3
-3 -4 -2 656.43 44.9
-3 -4 -2 766.92 44.6
3 4 2 692.53 45.4
3 4 2 646.24 45.7
3 4 2 735.23 45.2
-4 -4 -2 393.26 24.8
4 4 2 369.06 25.9
4 4 2 393.46 24.8
4 4 2 368.06 26.5
-5 -4 -2 254.37 17.9
-5 -4 -2 289.17 18.3
5 4 2 278.07 19.6
5 4 2 286.17 19.1
-6 -4 -2 193.68 13.5
-6 -4 -2 212.38 12.9
4 -5 -2 27.8 6.8
4 -5 -2 19.1 2.3
4 -5 -2 23.6 3.4
-4 5 2 19.1 3
3 -5 -2 214.28 15.4
3 -5 -2 183.28 13.7
3 -5 -2 215.78 13.9
3 -5 -2 195.68 16
2 -5 -2 140.39 10.4
2 -5 -2 142.69 11.4
2 -5 -2 151.48 10.4
2 -5 -2 146.09 10.6
2 -5 -2 155.18 10.2
1 -5 -2 794.72 51.79
1 -5 -2 812.02 51.69
1 -5 -2 887.21 51.39
1 -5 -2 793.62 52.49
0 -5 -2 1428.66 87.39
0 -5 -2 1354.36 86.99
-1 -5 -2 14.6 1.8
-1 -5 -2 15.7 2.1
-2 -5 -2 14.9 2.4
-2 -5 -2 11.9 2.1
-2 -5 -2 11.8 2
-2 -5 -2 10.7 2.1
2 5 2 13.4 2.8
-3 -5 -2 323.37 23.5
-3 -5 -2 355.76 24.3
-3 -5 -2 381.26 22.9
3 5 2 331.67 24.4
3 5 2 364.06 24
-4 -5 -2 261.47 16.1
-4 -5 -2 243.48 16
-4 -5 -2 255.07 16.9
4 5 2 213.78 17.5
4 5 2 218.78 16.9
-5 -5 -2 75.79 6
-5 -5 -2 93.79 6.5
5 5 2 81.09 7.6
5 5 2 85.39 6.9
4 -6 -2 29.2 3.2
4 -6 -2 30.1 2.9
4 -6 -2 36.8 4.1
3 -6 -2 899.51 55.59
3 -6 -2 825.82 53.59
3 -6 -2 820.12 53.49
2 -6 -2 209.58 16.1
2 -6 -2 244.08 14.7
2 -6 -2 241.68 16.8
2 -6 -2 205.58 15
2 -6 -2 217.48 15.2
1 -6 -2 86.39 6.4
1 -6 -2 87.79 6.6
1 -6 -2 79.49 6.8
1 -6 -2 83.59 6.6
1 -6 -2 82.69 6.6
0 -6 -2 466.55 31.7
0 -6 -2 515.85 33.4
0 -6 -2 453.05 31.8
0 -6 -2 516.75 31.6
0 -6 -2 466.45 31.6
0 -6 -2 545.15 32.2
-1 -6 -2 167.08 13
-1 -6 -2 180.08 12
-1 -6 -2 166.98 12.1
-1 -6 -2 174.98 12
-1 -6 -2 152.38 11.4
-2 -6 -2 693.03 44.7
-2 -6 -2 698.13 43.8
-2 -6 -2 649.93 44.9
-2 -6 -2 679.43 44.3
-2 -6 -2 667.53 44.6
-2 -6 -2 788.02 44.8
-3 -6 -2 414.66 26.1
-3 -6 -2 415.36 27.5
-3 -6 -2 337.87 25.2
-3 -6 -2 394.76 25.8
3 6 2 378.76 26.3
3 6 2 336.07 26.3
-4 -6 -2 361.26 23.9
-4 -6 -2 341.17 24.3
4 6 2 387.16 24.8
-5 -6 -2 94.09 6.5
-5 -6 -2 79.89 6
5 6 2 82.99 7.1
5 6 2 83.09 6.7
4 -7 -2 10.8 1.5
4 -7 -2 7.4 1.4
3 -7 -2 180.38 13.2
3 -7 -2 179.08 12.4
3 -7 -2 181.88 12.7
3 -7 -2 172.58 12.1
2 -7 -2 93.89 7.7
2 -7 -2 111.99 7.9
2 -7 -2 89.09 8.9
2 -7 -2 100.19 7.7
2 -7 -2 97.69 8
2 -7 -2 109.89 7.2
1 -7 -2 142.99 10.9
1 -7 -2 153.78 11.1
1 -7 -2 162.08 11.2
1 -7 -2 147.99 10.5
0 -7 -2 244.88 17.2
0 -7 -2 256.17 17.4
0 -7 -2 280.57 17.3
0 -7 -2 247.38 16.9
0 -7 -2 244.58 17
0 -7 -2 239.28 17.3
-1 -7 -2 302.37 22.5
-1 -7 -2 359.56 22.2
-1 -7 -2 338.97 23.2
-1 -7 -2 386.16 23.1
-1 -7 -2 316.77 23
-1 -7 -2 339.77 23
-1 -7 -2 365.06 22.9
-2 -7 -2 259.67 16.9
-2 -7 -2 250.37 17.5
-2 -7 -2 239.88 18.2
-2 -7 -2 263.87 17.8
-2 -7 -2 253.97 17.5
2 7 2 276.87 19
-3 -7 -2 39.8 4.2
-3 -7 -2 29.4 3.6
-3 -7 -2 36 4.8
-3 -7 -2 38.1 5.7
-3 -7 -2 37.2 3.9
-3 -7 -2 38.8 3.4
3 7 2 37.2 4.4
-4 -7 -2 365.86 25.2
-4 -7 -2 384.16 24.5
4 7 2 381.36 25.2
4 7 2 377.86 25.8
-5 -7 -2 149.49 11
-5 -7 -2 184.58 11.6
5 7 2 174.98 11.5
3 -8 -2 146.69 10.1
3 -8 -2 140.29 9.9
3 -8 -2 135.19 9.7
2 -8 -2 78.09 6.3
2 -8 -2 80.59 6.6
2 -8 -2 80.79 6.5
2 -8 -2 77.69 6.5
1 -8 -2 71.09 5.7
1 -8 -2 65.19 6.1
1 -8 -2 77.19 6.1
1 -8 -2 65.79 6
1 -8 -2 64.59 5.9
0 -8 -2 175.08 12.9
0 -8 -2 163.08 12.5
0 -8 -2 194.68 13.1
0 -8 -2 178.58 13.7
0 -8 -2 167.88 12.6
0 -8 -2 183.98 12.9
-1 -8 -2 156.18 10.9
-1 -8 -2 148.19 11.4
-1 -8 -2 154.88 11.8
-1 -8 -2 140.29 11
-1 -8 -2 149.09 11.6
1 8 2 173.28 12.6
-2 -8 -2 117.39 9
-2 -8 -2 112.19 8
-2 -8 -2 108.59 8.7
-2 -8 -2 118.19 8.8
-2 -8 -2 112.39 8.8
-2 -8 -2 118.19 9.8
2 8 2 104.09 9.7
-3 -8 -2 209.68 14.5
-3 -8 -2 187.78 14.6
-4 -8 -2 124.29 9.5
-4 -8 -2 120.99 8.8
-4 -8 -2 129.69 8.6
4 8 2 127.19 9.2
4 8 2 125.39 9.8
-5 -8 -2 20.2 1.7
2 -9 -2 495.85 31
2 -9 -2 418.36 29.3
2 -9 -2 457.35 29.5
1 -9 -2 565.64 38.4
1 -9 -2 604.94 38.3
1 -9 -2 604.64 38.4
0 -9 -2 219.08 17.9
0 -9 -2 246.48 18.5
0 -9 -2 224.48 18.5
0 -9 -2 272.67 18.4
0 -9 -2 221.98 16.8
0 9 2 265.47 18
-1 -9 -2 200.68 15.1
-1 -9 -2 210.58 14.7
-1 -9 -2 224.18 14.5
-1 -9 -2 185.18 14.3
-1 -9 -2 190.28 14.8
1 9 2 202.58 15.5
-2 -9 -2 190.08 13.7
-2 -9 -2 191.78 13.1
-2 -9 -2 175.68 13.7
-2 -9 -2 165.78 14.5
-2 -9 -2 207.08 14.3
2 9 2 197.08 14.8
2 9 2 191.88 13.7
-3 -9 -2 335.87 21.7
-3 -9 -2 293.97 22.1
-3 -9 -2 327.37 22.3
-3 -9 -2 314.87 24.8
-3 -9 -2 348.87 23
3 9 2 382.66 25.3
3 9 2 350.36 22.4
-4 -9 -2 68.69 5.3
-4 -9 -2 75.99 6
-4 -9 -2 70.79 5.2
4 9 2 69.69 5.3
2 -10 -2 168.28 11.2
1 -10 -2 81.69 7.3
1 -10 -2 89.89 7
0 -10 -2 100.39 7.4
0 -10 -2 92.19 7.4
0 -10 -2 80.39 7.2
0 10 2 79.99 8
-1 -10 -2 225.98 16.4
-1 -10 -2 234.98 16.1
-1 -10 -2 241.48 17.1
-1 -10 -2 220.98 16.2
1 10 2 236.18 17.4
-2 -10 -2 296.57 20.8
-2 -10 -2 295.77 20.5
-2 -10 -2 283.67 19.7
-2 -10 -2 334.67 20.5
-2 -10 -2 277.47 20.5
2 10 2 324.07 20.3
-3 -10 -2 271.97 17.3
-3 -10 -2 232.48 16.4
-3 -10 -2 246.88 17.2
-4 -10 -2 29.2 3
-4 -10 -2 30.7 3.2
-4 -10 -2 24.3 2.5
0 -11 -2 115.39 8.8
0 -11 -2 117.59 8.8
0 -11 -2 125.19 9
-1 -11 -2 126.79 9.6
-1 -11 -2 132.99 9.7
-1 -11 -2 124.69 10.1
-1 -11 -2 128.39 9.5
-2 -11 -2 121.99 9.1
-2 -11 -2 111.89 8.7
-2 -11 -2 108.89 8.4
-2 -11 -2 118.39 8.6
-3 -11 -2 130.49 9.1
-3 -11 -2 118.29 8.8
-3 -11 -2 148.19 9.8
-1 -11 3 125.49 8.4
-1 -11 3 133.79 9.3
-1 -11 3 113.89 8.8
-1 -11 3 136.29 9.8
0 -11 3 3.9 1.2
0 -11 3 3 1.2
-3 -10 3 73.09 6.6
-3 -10 3 74.19 5.2
-2 -10 3 165.48 12
-2 -10 3 153.68 11.4
-2 -10 3 148.89 11.4
-2 -10 3 173.38 10.9
-1 -10 3 111.99 8.7
-1 -10 3 119.19 9.1
-1 -10 3 121.49 9.3
-1 -10 3 118.89 9.4
-1 -10 3 110.49 9.2
0 -10 3 454.15 31.6
0 -10 3 497.65 30.6
0 -10 3 468.55 31.5
0 -10 3 512.45 31.7
0 -10 3 451.55 31.5
1 -10 3 238.68 15.9
1 -10 3 238.28 16.2
1 -10 3 261.87 16.6
1 -10 3 226.98 16.3
1 -10 3 218.98 16
-3 -9 3 163.58 12
-3 -9 3 136.99 10.2
-3 -9 3 147.69 10.3
-2 -9 3 178.58 13.1
-2 -9 3 174.38 13.4
-2 -9 3 168.48 12.6
-1 -9 3 20.7 3.4
-1 -9 3 19.4 3.5
-1 -9 3 20.6 3.2
-1 -9 3 15.3 2.9
-1 -9 3 19.6 2.3
0 -9 3 425.36 27.3
0 -9 3 455.35 27.7
0 -9 3 387.96 27
0 -9 3 370.96 27.4
0 -9 3 377.56 26.1
1 -9 3 360.86 23.8
1 -9 3 376.96 24.8
1 -9 3 353.96 23.5
1 -9 3 330.17 23.8
1 -9 3 367.16 24.4
2 -9 3 21.5 3.2
2 -9 3 23.3 2.9
4 8 -3 6.6 1.5
-4 -8 3 8.5 1.3
-4 -8 3 6.8 1.2
-3 -8 3 34.4 3.5
-3 -8 3 32.8 4.1
-3 -8 3 40.1 3.9
-3 -8 3 32 3.3
-3 -8 3 30.7 3.6
-2 -8 3 184.08 14
-2 -8 3 178.78 13.8
-2 -8 3 201.58 13.3
-2 -8 3 173.08 13.3
-2 -8 3 190.08 15.9
-2 -8 3 165.68 13.7
-2 -8 3 203.58 13.5
-1 -8 3 73.09 6.9
-1 -8 3 74.79 7.1
-1 -8 3 77.39 6.8
-1 -8 3 87.29 7.8
-1 -8 3 67.79 7
-1 -8 3 85.49 6.2
0 -8 3 300.77 20.3
0 -8 3 282.27 20.9
0 -8 3 292.27 20.6
0 -8 3 284.27 20.3
0 -8 3 300.37 19.4
1 -8 3 75.09 6.3
1 -8 3 49.7 6.8
1 -8 3 57.29 6.9
1 -8 3 69.19 6.6
2 -8 3 12.9 2.2
2 -8 3 20 3.9
2 -8 3 15 2.7
4 7 -3 94.99 7.2
-4 -7 3 93.49 6.9
-4 -7 3 96.09 7.5
-3 -7 3 297.27 20.1
-3 -7 3 285.97 20.4
-3 -7 3 276.67 20
-3 -7 3 333.57 20.1
-3 -7 3 303.57 19.7
-2 -7 3 300.07 18.6
-2 -7 3 268.47 17.9
-2 -7 3 288.77 19.2
-2 -7 3 243.38 18.9
-2 -7 3 245.18 18.7
-2 -7 3 269.97 18.5
-1 -7 3 719.03 43.8
-1 -7 3 619.74 44.5
-1 -7 3 751.72 45.2
-1 -7 3 650.93 44.3
-1 -7 3 696.53 45
0 -7 3 188.28 14
0 -7 3 211.98 14.3
0 -7 3 205.48 15.1
0 -7 3 225.68 13.7
0 -7 3 180.68 14.4
0 -7 3 180.08 14.2
1 -7 3 15.1 2.4
1 -7 3 17.8 3.1
1 -7 3 10.1 2
1 -7 3 14.2 3.2
1 -7 3 10.3 2.8
1 -7 3 14 1.9
2 -7 3 46.5 6.2
2 -7 3 36.4 5.3
2 -7 3 42.1 5.2
2 -7 3 42.6 5.3
3 -7 3 81.39 8
3 -7 3 101.99 7.8
-5 -6 3 7.1 1.1
4 6 -3 156.48 11.1
-4 -6 3 138.99 11
-4 -6 3 165.08 10.4
-3 -6 3 473.35 30.9
-3 -6 3 428.36 29.8
-3 -6 3 503.35 30.4
-3 -6 3 466.45 30.7
-2 -6 3 75.49 7.2
-2 -6 3 68.59 6.7
-2 -6 3 83.39 7.4
-2 -6 3 74.39 5.6
-2 -6 3 77.29 6.5
-1 -6 3 383.36 26.3
-1 -6 3 384.76 26.3
-1 -6 3 394.16 26.4
-1 -6 3 426.36 26.4
-1 -6 3 414.66 26.1
-1 -6 3 381.76 26.4
-1 -6 3 376.06 25.5
0 -6 3 26.4 3.1
0 -6 3 22.7 2.9
0 -6 3 19.7 3.2
0 -6 3 26 2.5
0 -6 3 27.8 2.9
0 -6 3 25.7 3.2
0 -6 3 23.8 3.5
1 -6 3 184.78 12.3
1 -6 3 181.78 13.1
1 -6 3 173.08 11.9
1 -6 3 163.48 12.8
1 -6 3 204.98 13.6
1 -6 3 166.58 13
1 -6 3 163.18 12.3
2 -6 3 671.03 42.6
2 -6 3 656.43 43
2 -6 3 634.94 41.9
2 -6 3 659.53 42.9
2 -6 3 614.84 41.9
3 -6 3 210.68 14.9
3 -6 3 203.28 13.8
3 -6 3 173.98 13.5
3 -6 3 209.28 15
3 -6 3 202.58 15
4 -6 3 136.99 10
4 -6 3 153.78 11
4 -6 3 157.78 10.6
-5 -5 3 114.89 8.3
4 5 -3 520.25 31.4
-4 -5 3 419.76 31.8
-4 -5 3 490.35 30.2
-3 -5 3 153.88 9.7
-3 -5 3 137.39 10.3
-3 -5 3 141.49 10.4
-3 -5 3 133.99 10.2
-2 -5 3 107.19 8.5
-2 -5 3 102.09 7.4
-2 -5 3 107.39 8.1
-2 -5 3 104.49 8.9
-2 -5 3 101.79 8.1
-2 -5 3 110.39 7.9
-2 -5 3 110.09 8.1
-2 -5 3 109.09 8.5
-1 -5 3 600.44 40.9
-1 -5 3 647.44 40.3
-1 -5 3 680.83 40.4
-1 -5 3 620.54 40.6
-1 -5 3 599.34 40.8
0 -5 3 10.6 2.2
0 -5 3 12.4 1.8
0 -5 3 10.3 1.6
0 -5 3 10.4 2.2
0 -5 3 12.2 2
0 -5 3 10.4 1.9
1 -5 3 625.44 46.2
1 -5 3 715.63 44.4
1 -5 3 722.93 43.3
1 -5 3 690.83 43.6
1 -5 3 690.33 44.1
1 -5 3 631.04 43.6
1 -5 3 725.93 45.1
1 -5 3 689.93 44.5
2 -5 3 433.16 29.4
2 -5 3 446.96 30.5
2 -5 3 476.05 31.2
2 -5 3 434.86 29.8
2 -5 3 465.35 30.8
2 -5 3 478.55 30.5
2 -5 3 441.56 29.7
3 -5 3 42.3 5.7
3 -5 3 28.8 5.1
3 -5 3 32.4 3.7
3 -5 3 39.3 4.9
3 -5 3 34.4 4.4
3 -5 3 33.5 4.5
3 -5 3 39.8 3.9
4 -5 3 65.39 6.6
4 -5 3 72.29 7.7
4 -5 3 60.59 5.5
4 -5 3 74.29 6.6
4 -5 3 76.79 6.4
4 -5 3 56.59 8
5 -5 3 166.88 10.9
-5 -4 3 246.18 17.3
4 4 -3 538.85 34.3
4 4 -3 583.84 35.1
-4 -4 3 495.55 35.1
-4 -4 3 521.85 38.5
-4 -4 3 551.84 34.2
3 4 -3 243.98 16.4
-3 -4 3 210.18 16
-3 -4 3 202.78 15.8
-3 -4 3 246.68 15.4
-3 -4 3 225.68 15.4
-2 -4 3 711.83 44.1
-2 -4 3 751.52 45.2
-2 -4 3 705.73 44.1
-2 -4 3 664.83 44.8
-2 -4 3 623.84 44.5
-2 -4 3 705.53 44.1
-1 -4 3 607.44 37.1
-1 -4 3 552.84 37.2
-1 -4 3 578.04 37.1
0 -4 3 550.94 31.8
0 -4 3 432.36 31.5
1 -4 3 724.63 45.3
1 -4 3 721.83 44.3
1 -4 3 773.42 44.2
1 -4 3 676.93 45.4
1 -4 3 701.13 45.5
1 -4 3 647.54 44.5
2 -4 3 867.81 53.79
2 -4 3 871.91 53.19
2 -4 3 803.22 53.29
2 -4 3 797.72 51.49
2 -4 3 892.01 52.69
2 -4 3 790.02 52.49
2 -4 3 775.32 54.19
3 -4 3 290.07 19.8
3 -4 3 292.87 20
3 -4 3 271.47 19.7
3 -4 3 333.67 21.4
3 -4 3 300.57 21.3
3 -4 3 289.77 20.2
3 -4 3 291.47 19.1
3 -4 3 285.87 20.9
4 -4 3 110.49 9.5
4 -4 3 108.69 7.8
4 -4 3 114.89 9.3
4 -4 3 102.89 8.5
4 -4 3 106.69 9.4
4 -4 3 105.19 9.2
4 -4 3 104.09 7.9
4 -4 3 121.39 8.7
5 -4 3 92.49 7
5 -4 3 90.59 7.1
5 -4 3 115.19 7.6
5 3 -3 195.98 11.7
-5 -3 3 184.78 12.3
-5 -3 3 163.08 12.6
-5 -3 3 153.68 12.4
4 3 -3 52.59 4.3
-4 -3 3 45 3.6
-4 -3 3 44.6 5.1
3 3 -3 322.07 21.6
3 3 -3 326.97 21.5
-3 -3 3 356.56 21
-3 -3 3 306.97 22
-3 -3 3 325.37 22.5
2 3 -3 1542.65 88.89
2 3 -3 1317.07 88.59
-2 -3 3 1349.56 88.69
-2 -3 3 1291.27 89.19
-2 -3 3 1408.36 89.19
-2 -3 3 1543.45 90.69
-2 -3 3 1516.15 89.69
-1 -3 3 874.11 55.19
-1 -3 3 981 54.99
-1 -3 3 769.62 54.89
0 -3 3 3115.69 204.18
0 -3 3 3469.25 203.98
1 -3 3 87.19 6.1
1 -3 3 82.89 7.2
1 -3 3 98.39 8.1
1 -3 3 106.69 6.4
2 -3 3 72.19 5.3
2 -3 3 83.19 7
2 -3 3 84.29 6.3
3 -3 3 667.03 42.7
3 -3 3 606.04 41.7
3 -3 3 585.84 41.1
3 -3 3 686.43 42.6
3 -3 3 613.24 42.4
3 -3 3 705.03 41.6
3 -3 3 587.84 40.8
3 -3 3 645.54 42.4
3 -3 3 688.73 41.6
4 -3 3 131.19 11
4 -3 3 114.99 9.4
4 -3 3 144.99 10.2
4 -3 3 150.28 11.4
4 -3 3 127.19 11.3
4 -3 3 127.49 9.5
4 -3 3 129.39 10.1
5 -3 3 209.78 14.7
5 -3 3 186.48 13.8
5 -3 3 182.98 13.8
5 -3 3 236.08 16.5
-5 -2 3 110.49 9
-5 -2 3 126.09 9.1
4 2 -3 212.18 13.9
4 2 -3 206.38 14.3
4 2 -3 198.78 14.9
4 2 -3 194.18 13.4
-4 -2 3 204.18 13
-4 -2 3 186.28 14.4
3 2 -3 771.42 47.1
3 2 -3 707.93 47.7
3 2 -3 723.83 47.1
3 2 -3 752.42 47.3
-3 -2 3 755.22 46.9
2 2 -3 559.34 36
-2 -2 3 581.04 37
1 2 -3 67.39 4.5
-1 -2 3 67.49 5
-1 -2 3 53.79 4.9
0 -2 3 1963.9 136.79
0 -2 3 2410.36 136.79
0 -2 3 2242.08 137.09
1 -2 3 980.2 61.59
2 -2 3 1334.37 76.29
2 -2 3 1145.19 76.89
2 -2 3 1195.28 77.49
3 -2 3 1127.39 70.99
3 -2 3 1256.77 74.59
3 -2 3 1196.28 72.29
3 -2 3 1091.59 71.69
3 -2 3 1138.49 70.89
3 -2 3 1040.8 71.29
3 -2 3 1047.6 71.89
3 -2 3 1132.69 71.39
4 -2 3 74.89 7.5
4 -2 3 70.29 7.2
4 -2 3 80.89 7.6
4 -2 3 66.29 6
4 -2 3 80.29 6.4
4 -2 3 89.39 6.8
4 -2 3 70.19 6.8
5 -2 3 169.98 12.3
5 -2 3 149.29 12
5 -2 3 156.38 11.2
5 1 -3 126.79 7.8
-5 -1 3 103.39 8.5
-5 -1 3 121.49 8.9
-5 -1 3 103.99 8.7
4 1 -3 153.98 10.9
4 1 -3 129.09 10.7
4 1 -3 146.69 11.1
4 1 -3 167.58 10.9
4 1 -3 149.09 10.1
-4 -1 3 145.39 11.2
3 1 -3 307.77 19.1
3 1 -3 286.47 18.9
3 1 -3 301.27 19.3
3 1 -3 251.07 19.5
2 1 -3 477.55 31.4
-2 -1 3 512.55 32.1
1 1 -3 840.12 50.89
-1 -1 3 849.91 51.49
-1 -1 3 758.92 51.09
0 -1 3 1110.79 69.29
1 -1 3 764.62 51.79
1 -1 3 914.71 52.19
1 -1 3 822.22 52.39
2 -1 3 23.5 3
2 -1 3 21.1 2.8
2 -1 3 20.7 2.1
2 -1 3 23.7 2.7
3 -1 3 405.16 28.2
3 -1 3 410.06 28.3
3 -1 3 405.76 28.3
3 -1 3 412.16 27.7
3 -1 3 471.65 28.8
3 -1 3 439.06 27.5
4 -1 3 556.74 37.3
4 -1 3 548.45 36.1
4 -1 3 508.45 36.8
4 -1 3 574.94 36.2
4 -1 3 628.84 37.3
4 -1 3 544.75 37.2
4 -1 3 513.75 35.5
5 -1 3 248.68 18.8
5 -1 3 274.97 17.9
5 0 -3 91.59 7.1
5 0 -3 87.39 6.9
5 0 -3 87.59 6.1
-5 0 3 83.09 6.6
-5 0 3 76.89 6.8
4 0 -3 256.87 16
4 0 -3 233.48 15.3
4 0 -3 213.78 15.7
4 0 -3 241.88 15.9
4 0 -3 222.28 16.2
-4 0 3 214.98 16.3
3 0 -3 408.06 25.6
3 0 -3 369.26 25.9
3 0 -3 396.76 25.1
2 0 -3 86.39 6.1
1 0 -3 24.6 2.1
1 0 -3 24 2.2
-1 0 3 25 2.5
-1 0 3 26.8 2.5
0 0 -3 535.55 33
0 0 3 518.15 33.3
1 0 3 2634.64 158.28
1 0 3 2470.75 158.28
2 0 3 92.89 7
2 0 3 86.09 7.2
2 0 3 98.89 6.8
2 0 3 97.99 7.6
3 0 3 138.19 9.3
3 0 3 117.79 9.6
3 0 3 117.99 9.8
3 0 3 118.49 9.8
3 0 3 131.39 9.3
3 0 3 131.39 10.3
3 0 3 144.39 10.1
-4 0 -3 388.86 25.5
4 0 3 404.66 26.2
4 0 3 421.26 26.2
4 0 3 370.86 25.4
4 0 3 365.66 26.4
4 0 3 335.57 25.8
4 0 3 369.16 25.4
5 0 3 17.4 2.6
5 0 3 18.8 3.2
5 0 3 23.3 3.3
5 0 3 25.1 3.5
5 0 3 15.8 3.5
6 0 3 142.39 8.6
6 0 3 111.99 8.8
5 -1 -3 43.1 4.2
5 -1 -3 36.7 4.3
5 -1 -3 40.1 3.3
-5 1 3 40.5 3.7
4 -1 -3 138.39 9.6
4 -1 -3 113.19 9.2
4 -1 -3 120.59 9.4
4 -1 -3 136.19 9.1
3 -1 -3 194.98 14.2
3 -1 -3 205.08 14.2
3 -1 -3 197.18 13.7
3 -1 -3 212.78 14.1
3 -1 -3 206.98 13.6
2 -1 -3 916.31 59.69
2 -1 -3 996.5 60.19
1 -1 -3 3284.67 216.68
1 -1 -3 3416.76 216.58
-1 1 3 3808.52 217.18
0 -1 -3 36.2 2.8
0 1 3 39 3.1
-1 -1 -3 650.93 39.8
1 1 3 616.24 39.9
2 1 3 476.35 29.4
2 1 3 436.06 29.8
3 1 3 119.09 9
3 1 3 138.79 9.9
3 1 3 123.59 9.3
3 1 3 111.59 9.3
3 1 3 124.99 8.8
3 1 3 121.99 9.5
3 1 3 119.49 9
-4 -1 -3 254.17 17.6
4 1 3 267.17 18.3
4 1 3 247.68 18.1
4 1 3 242.28 17.7
4 1 3 253.97 17.5
5 1 3 87.69 7.2
5 1 3 76.59 7.5
5 1 3 78.89 7
5 1 3 71.09 6.9
5 1 3 73.29 6.2
6 1 3 61.89 4.9
5 -2 -3 184.68 14.8
5 -2 -3 208.78 12.7
-5 2 3 178.38 13.2
4 -2 -3 691.03 47
4 -2 -3 666.13 46.1
4 -2 -3 775.12 47.5
4 -2 -3 764.92 46.6
3 -2 -3 100.69 7.6
3 -2 -3 102.59 7.7
3 -2 -3 96.99 7.2
3 -2 -3 96.49 7.2
3 -2 -3 100.09 8
2 -2 -3 79.99 6.1
2 -2 -3 79.09 5.6
2 -2 -3 75.69 6.1
1 -2 -3 2228.28 138.39
0 -2 -3 550.74 34.3
0 -2 -3 498.35 34
0 2 3 581.34 34.4
-1 -2 -3 476.25 30.2
-2 -2 -3 1216.18 74.69
2 2 3 1166.58 75.59
2 2 3 1213.28 74.79
2 2 3 1169.38 74.59
-3 -2 -3 287.17 19
3 2 3 267.97 19.2
3 2 3 282.07 18.6
3 2 3 281.47 18.6
3 2 3 244.28 18.7
3 2 3 283.87 18.8
-4 -2 -3 390.46 26.9
4 2 3 355.86 27.1
4 2 3 433.26 27.4
4 2 3 410.76 27.3
4 2 3 443.16 28.5
4 2 3 405.16 26.7
4 2 3 384.36 27.5
4 2 3 416.36 27.2
-5 -2 -3 423.56 28.7
5 2 3 404.06 30.1
5 2 3 479.05 29.9
5 2 3 442.16 29.5
5 2 3 461.55 28.8
-6 -2 -3 125.99 8.1
5 -3 -3 97.29 7.2
5 -3 -3 92.39 6.8
-5 3 3 103.09 7.3
4 -3 -3 254.07 16.3
4 -3 -3 213.58 16.7
4 -3 -3 240.58 17
4 -3 -3 248.38 17.8
-4 3 3 256.77 17.2
3 -3 -3 493.65 31.4
3 -3 -3 498.75 31.3
3 -3 -3 473.05 31.9
2 -3 -3 505.85 35.4
2 -3 -3 582.84 36
2 -3 -3 493.35 35.5
2 -3 -3 569.84 35.9
2 -3 -3 561.54 35
2 -3 -3 616.84 36.7
1 -3 -3 1107.59 68.19
1 -3 -3 1079.99 70.69
0 -3 -3 436.86 29.8
0 -3 -3 511.25 30.3
-1 -3 -3 16.1 1.9
1 3 3 20.4 2.1
-2 -3 -3 473.65 33.7
-2 -3 -3 532.95 33.6
2 3 3 537.45 33.5
2 3 3 520.85 33.1
2 3 3 542.05 34.5
-3 -3 -3 572.84 41.7
3 3 3 573.64 40.2
3 3 3 663.33 40.2
3 3 3 660.53 40.4
3 3 3 639.24 40.9
-4 -3 -3 329.17 22.7
4 3 3 337.27 23.4
4 3 3 345.07 23.2
4 3 3 326.77 22.9
4 3 3 369.96 24.3
4 3 3 314.47 22.1
4 3 3 321.87 22.6
-5 -3 -3 139.89 10.7
-5 -3 -3 146.29 11.2
5 3 3 158.58 12.6
5 3 3 176.38 11
-6 -3 -3 4.5 0.7
6 3 3 6.7 1.4
5 -4 -3 156.98 10.7
4 -4 -3 148.79 12
4 -4 -3 171.88 11.2
-4 4 3 156.28 11.6
3 -4 -3 862.91 50.29
3 -4 -3 768.22 49.2
3 -4 -3 744.73 50.59
3 -4 -3 714.03 49
2 -4 -3 814.82 49.8
2 -4 -3 765.22 50.59
2 -4 -3 767.22 49.7
2 -4 -3 811.92 50.09
1 -4 -3 286.87 18.2
1 -4 -3 256.17 18.6
0 -4 -3 1436.26 89.49
-1 -4 -3 276.27 18
-1 -4 -3 274.07 18.2
-2 -4 -3 1808.22 119.39
-2 -4 -3 1936.31 119.49
2 4 3 1917.71 119.29
2 4 3 1979.5 120.59
-3 -4 -3 544.45 38.2
3 4 3 629.84 38.5
3 4 3 559.04 37.5
3 4 3 625.64 39.8
3 4 3 576.44 37.9
3 4 3 591.24 38.8
-4 -4 -3 81.69 6.6
4 4 3 87.29 6.8
4 4 3 100.09 8.2
4 4 3 82.59 8.6
-5 -4 -3 243.88 19.7
-5 -4 -3 215.48 15.2
5 4 3 241.68 15.3
5 4 3 229.48 17.2
5 4 3 229.38 16.5
-6 -4 -3 15.4 1.3
6 4 3 15.5 1.9
4 -5 -3 63.19 5.5
4 -5 -3 66.09 6
4 -5 -3 59.99 4.9
-4 5 3 59.19 5.3
3 -5 -3 300.27 18.5
3 -5 -3 270.27 18.5
3 -5 -3 246.48 18.3
3 -5 -3 282.37 19.7
2 -5 -3 522.85 32.5
2 -5 -3 485.85 34.2
1 -5 -3 62.19 4.6
1 -5 -3 63.49 5.6
1 -5 -3 61.69 4.7
1 -5 -3 54.49 4.9
1 -5 -3 63.09 5.8
0 -5 -3 480.45 33.4
0 -5 -3 569.24 33.4
-1 -5 -3 1594.94 99.59
-1 -5 -3 1590.04 99.59
-2 -5 -3 2932.61 179.48
-2 -5 -3 2835.12 178.88
-2 -5 -3 2782.92 179.78
-2 -5 -3 2720.63 179.68
2 5 3 3153.38 181.18
-3 -5 -3 528.75 36.9
-3 -5 -3 562.94 35.9
3 5 3 587.24 37.6
3 5 3 577.64 38.4
-4 -5 -3 58.19 4.8
-4 -5 -3 58.99 5.7
4 5 3 64.39 6.3
4 5 3 56.99 7
-5 -5 -3 246.18 15.4
-5 -5 -3 201.78 14.7
5 5 3 227.18 16
5 5 3 227.38 16.6
4 -6 -3 113.29 8.3
4 -6 -3 119.89 8.3
3 -6 -3 65.29 5.5
3 -6 -3 66.29 5.3
3 -6 -3 64.49 5.5
3 -6 -3 72.79 6.8
-3 6 3 71.89 5.8
2 -6 -3 128.39 8.8
2 -6 -3 116.79 9.9
2 -6 -3 106.89 8.3
2 -6 -3 125.99 9
-2 6 3 117.79 9.1
1 -6 -3 28 3.2
1 -6 -3 29.8 5.4
1 -6 -3 28 3.2
1 -6 -3 30 3.5
1 -6 -3 33.6 2.9
1 -6 -3 33.5 3.9
1 -6 -3 29.2 3.1
0 -6 -3 806.12 47.8
0 -6 -3 738.43 48.1
0 -6 -3 746.83 47.7
0 -6 -3 747.63 47.7
0 -6 -3 723.13 47.8
-1 -6 -3 562.14 35.6
-1 -6 -3 554.74 35.3
-1 -6 -3 525.55 35.4
-2 -6 -3 81.59 6.7
-2 -6 -3 83.89 6.2
-2 -6 -3 77.09 7.3
-2 -6 -3 87.49 7.4
-2 -6 -3 90.79 7
-2 -6 -3 96.19 7.4
2 6 3 88.19 8.7
-3 -6 -3 202.28 14.7
3 6 3 207.78 15.3
3 6 3 199.38 16
-4 -6 -3 694.43 41.8
-4 -6 -3 690.13 40.9
4 6 3 639.94 42.3
4 6 3 543.35 42.8
-5 -6 -3 102.09 7.6
-5 -6 -3 115.89 8.1
5 6 3 112.19 8.5
5 6 3 112.29 9
4 -7 -3 63.79 4.8
4 -7 -3 75.49 5.1
3 -7 -3 113.09 8.8
3 -7 -3 101.49 11
3 -7 -3 134.19 9.1
3 -7 -3 118.39 9
2 -7 -3 180.18 13.2
2 -7 -3 155.28 11.9
2 -7 -3 159.58 11.9
2 -7 -3 179.28 11.6
1 -7 -3 265.87 20.5
1 -7 -3 311.57 19.8
1 -7 -3 294.67 19.9
1 -7 -3 286.57 19.3
1 -7 -3 296.07 19.9
0 -7 -3 642.44 42.4
0 -7 -3 702.53 42.8
0 -7 -3 607.54 42.7
0 -7 -3 705.63 43.1
0 -7 -3 664.23 42.9
0 -7 -3 661.23 42.6
-1 -7 -3 862.61 54.79
-1 -7 -3 889.41 54.59
-1 -7 -3 788.72 54.29
-1 -7 -3 859.61 55.29
-1 -7 -3 887.81 54.99
-1 -7 -3 872.21 55.19
-1 -7 -3 806.22 53.89
1 7 3 908.41 56.39
-2 -7 -3 22.6 2.9
-2 -7 -3 19.5 2.7
-2 -7 -3 19.2 2.8
-2 -7 -3 23.8 2.5
-2 -7 -3 23.9 3.2
2 7 3 26.8 4.4
-3 -7 -3 136.59 12
-3 -7 -3 140.79 11.2
-3 -7 -3 171.08 11.9
-3 -7 -3 148.69 11
-3 -7 -3 184.28 14.8
3 7 3 142.99 12.8
3 7 3 175.68 12.5
-4 -7 -3 287.27 19
-4 -7 -3 278.47 19.6
4 7 3 265.57 20.5
4 7 3 313.27 20.2
-5 -7 -3 29 2.7
-5 -7 -3 22 2.2
5 7 3 22.3 2.6
5 7 3 27.7 3.9
3 -8 -3 78.39 6
3 -8 -3 76.49 5.7
3 -8 -3 75.19 6
2 -8 -3 214.58 15.1
2 -8 -3 224.58 15.1
2 -8 -3 221.38 15
2 -8 -3 214.48 15.3
1 -8 -3 527.55 33.4
1 -8 -3 499.85 33.6
0 -8 -3 29.7 3.5
0 -8 -3 38.6 4.2
0 -8 -3 41.7 7.1
0 -8 -3 33.5 4.1
0 -8 -3 34.9 3.9
0 -8 -3 31.4 3.7
-1 -8 -3 55.99 5.3
-1 -8 -3 65.09 5.3
-1 -8 -3 52.69 5
-1 -8 -3 48.4 4.9
-1 -8 -3 51.59 5.4
1 8 3 61.49 6.7
-2 -8 -3 267.87 18.3
-2 -8 -3 265.07 19.1
-2 -8 -3 286.77 19.3
-2 -8 -3 309.67 19.6
-2 -8 -3 286.47 19.2
2 8 3 263.97 20.7
-3 -8 -3 389.46 28.8
-3 -8 -3 461.55 27.6
3 8 3 401.06 29.1
-4 -8 -3 179.88 12.9
-4 -8 -3 197.58 13.6
-4 -8 -3 200.08 12.7
4 8 3 184.98 13.5
-5 -8 -3 140.59 9.8
-5 -8 -3 158.58 10.8
5 8 3 151.68 10
2 -9 -3 23.7 2.8
2 -9 -3 21.4 2.7
2 -9 -3 26.3 3.3
1 -9 -3 252.97 18
1 -9 -3 270.07 18.1
0 -9 -3 21.3 3.3
0 -9 -3 14.2 2.8
0 -9 -3 12.8 2.8
0 -9 -3 25.4 4.2
0 -9 -3 17.8 2.9
0 9 3 17.9 3.8
-1 -9 -3 134.59 10.2
-1 -9 -3 115.29 9.7
-1 -9 -3 118.69 10.5
-1 -9 -3 140.99 10.6
-1 -9 -3 145.99 10
1 9 3 124.99 11.2
-2 -9 -3 359.26 24.5
-2 -9 -3 413.06 25.4
-2 -9 -3 392.56 25.4
-2 -9 -3 322.37 28.9
-2 -9 -3 378.56 25.6
-2 -9 -3 396.16 25.4
2 9 3 361.86 26.5
-3 -9 -3 46.2 5.2
-3 -9 -3 42.6 3.7
-3 -9 -3 39.1 4.2
-3 -9 -3 49 4.3
3 9 3 41.6 5.5
3 9 3 47.5 4.7
-4 -9 -3 19 2.2
-4 -9 -3 24.3 2.9
-4 -9 -3 21.3 2.1
4 9 3 22.2 2.4
2 -10 -3 237.48 15.5
1 -10 -3 210.88 14
-1 10 3 184.18 14.7
0 -10 -3 114.09 8.7
0 -10 -3 99.59 8.4
0 -10 -3 120.79 8.6
0 10 3 98.09 9.1
-1 -10 -3 50.39 5.8
-1 -10 -3 54.19 5.1
-1 -10 -3 50.59 4.8
-1 -10 -3 45.2 4.8
1 10 3 62.19 7.5
-2 -10 -3 215.18 16.1
-2 -10 -3 248.28 16.5
-2 -10 -3 225.88 16
2 10 3 214.98 15.9
2 10 3 245.98 17.1
-3 -10 -3 98.89 7.7
-3 -10 -3 107.89 8.6
-3 -10 -3 126.29 8.7
3 10 3 114.79 8.1
-4 -10 -3 72.69 5.1
-4 -10 -3 72.49 5.2
1 -11 -3 149.79 11.2
1 -11 -3 180.58 11.6
0 -11 -3 341.77 22.2
0 -11 -3 326.67 22
-1 -11 -3 172.28 11.9
-1 -11 -3 171.48 11.8
-1 -11 -3 159.98 11.7
1 11 3 157.38 11.3
-2 -11 -3 246.08 16.5
-2 -11 -3 249.88 16.9
-2 -11 -3 232.48 16.5
-2 -11 -3 246.58 16.4
-3 -11 -3 77.89 5.8
-2 -10 4 10.3 1.6
-2 -10 4 12 2
-2 -10 4 13.4 1.5
-1 -10 4 9.5 1.5
-1 -10 4 8.4 1.9
-1 -10 4 14.7 3.1
0 -10 4 72.49 7.2
0 -10 4 85.09 5.9
0 -10 4 81.99 6.8
0 -10 4 78.19 6.4
1 -10 4 67.29 5.4
1 -10 4 71.99 6.7
1 -10 4 75.59 5.7
1 -10 4 71.39 5.3
-3 -9 4 176.58 12.5
-3 -9 4 181.08 11.8
-2 -9 4 85.29 7.5
-2 -9 4 85.19 7.2
-2 -9 4 75.69 6.7
-2 -9 4 99.19 8
-2 -9 4 88.39 6.3
-1 -9 4 288.87 20.3
-1 -9 4 294.67 20.8
-1 -9 4 276.67 20.7
-1 -9 4 300.97 19.4
-1 -9 4 313.27 20.6
0 -9 4 356.26 26.5
0 -9 4 369.06 25.3
0 -9 4 429.66 26.6
0 -9 4 439.56 27.1
0 -9 4 368.86 26.1
1 -9 4 50.39 4.8
1 -9 4 57.89 5.6
1 -9 4 51.79 5.2
1 -9 4 52.59 4.8
1 -9 4 54.29 4.7
2 -9 4 25.5 3.8
2 -9 4 23 3.5
2 -9 4 27.2 2.8
4 8 -4 16.4 1.7
-4 -8 4 17.3 1.5
-4 -8 4 14.1 1.7
-3 -8 4 279.57 18.1
-3 -8 4 281.77 18.2
-3 -8 4 259.17 19.5
-3 -8 4 260.37 18.8
-3 -8 4 302.37 19.1
-2 -8 4 148.49 9.5
-2 -8 4 131.19 10.5
-2 -8 4 135.29 10.1
-2 -8 4 125.89 10.1
-2 -8 4 123.49 10.8
-1 -8 4 46.4 6
-1 -8 4 51.59 5.5
-1 -8 4 46.6 6.8
-1 -8 4 42.8 5
-1 -8 4 49.9 5.7
-1 -8 4 45 6.4
0 -8 4 586.94 40.5
0 -8 4 519.65 37.4
0 -8 4 574.94 38.2
0 -8 4 605.84 37.6
1 -8 4 493.25 34.1
1 -8 4 489.05 33
1 -8 4 514.85 34.7
1 -8 4 561.44 35
1 -8 4 454.95 34.6
1 -8 4 558.04 34.1
1 -8 4 569.04 33.7
2 -8 4 314.07 22.1
2 -8 4 342.77 22.3
2 -8 4 351.06 23.2
4 7 -4 3.9 1
-4 -7 4 7.4 1.2
-4 -7 4 5.4 1.2
-3 -7 4 52.69 4.9
-3 -7 4 68.49 6.2
-3 -7 4 71.49 5.5
-3 -7 4 63.39 6.3
-3 -7 4 55.19 5.2
-2 -7 4 278.97 18.9
-2 -7 4 248.68 18
-2 -7 4 247.68 19.3
-2 -7 4 272.17 18.1
-1 -7 4 291.87 17.7
-1 -7 4 277.17 20.7
-1 -7 4 275.67 18.9
-1 -7 4 242.08 19.1
-1 -7 4 236.58 18.2
0 -7 4 99.49 8.1
0 -7 4 84.59 7.8
0 -7 4 99.59 8.3
0 -7 4 98.49 8.9
0 -7 4 98.29 8.4
0 -7 4 100.49 7.3
1 -7 4 88.39 6.9
1 -7 4 90.79 8.3
1 -7 4 108.89 8.4
1 -7 4 101.39 7.9
1 -7 4 86.89 8.7
2 -7 4 197.18 13.6
2 -7 4 201.28 14.6
2 -7 4 168.08 13.1
2 -7 4 184.08 13.7
3 -7 4 50.49 4.3
3 -7 4 47.8 4.8
4 6 -4 444.96 28.4
-4 -6 4 412.06 27.8
-3 -6 4 31.1 5.2
-3 -6 4 27.6 3.8
-3 -6 4 34.8 4.8
-2 -6 4 93.39 8.5
-2 -6 4 83.89 6.9
-2 -6 4 96.89 7.4
-2 -6 4 92.09 8.1
-1 -6 4 394.36 24
-1 -6 4 313.47 24.3
-1 -6 4 341.27 24
-1 -6 4 357.66 24.2
-1 -6 4 352.36 24.3
0 -6 4 282.77 18.6
0 -6 4 267.07 19.3
0 -6 4 276.37 19.7
0 -6 4 320.47 20.5
0 -6 4 312.67 19.8
0 -6 4 269.47 19.6
0 -6 4 297.87 19.5
0 -6 4 265.97 19.8
0 -6 4 265.97 20
1 -6 4 127.09 10
1 -6 4 105.69 9.8
1 -6 4 114.89 9.8
1 -6 4 136.79 9.8
1 -6 4 130.79 8.8
1 -6 4 104.39 8.9
1 -6 4 132.49 9.8
1 -6 4 104.99 8.5
2 -6 4 74.99 7.3
2 -6 4 71.49 7.2
2 -6 4 66.69 6.2
2 -6 4 80.49 7.6
2 -6 4 78.69 6.8
2 -6 4 71.89 6.4
2 -6 4 75.69 7.4
3 -6 4 80.69 10.5
3 -6 4 100.09 8.4
3 -6 4 87.29 7.3
3 -6 4 100.29 8.5
4 -6 4 69.09 5.9
4 -6 4 57.09 4.7
4 -6 4 68.09 5.4
-5 -5 4 31.3 2.7
4 5 -4 289.87 19.5
-3 -5 4 141.59 10.6
-3 -5 4 156.48 9.9
-3 -5 4 130.69 10.4
-2 -5 4 734.43 46.9
-2 -5 4 763.22 48
-2 -5 4 706.83 47.3
-2 -5 4 696.53 46.6
-2 -5 4 780.52 46.7
-2 -5 4 701.23 46.1
-1 -5 4 694.03 45.9
-1 -5 4 662.63 46
-1 -5 4 741.93 45.6
-1 -5 4 666.13 45
-1 -5 4 722.73 46
-1 -5 4 748.13 46
-1 -5 4 713.33 46.1
-1 -5 4 755.82 45.6
0 -5 4 217.28 14.7
0 -5 4 196.78 14.9
0 -5 4 216.28 14.9
0 -5 4 209.38 14.8
0 -5 4 220.18 14.6
0 -5 4 191.68 14.5
0 -5 4 194.88 13.6
0 -5 4 211.78 14.8
0 -5 4 204.78 15
1 -5 4 160.28 13.7
1 -5 4 184.08 13.6
1 -5 4 191.08 13.5
1 -5 4 185.18 12.4
1 -5 4 186.58 12.4
1 -5 4 180.68 13.2
1 -5 4 179.68 13.1
2 -5 4 52.79 5.4
2 -5 4 44.1 4.8
2 -5 4 54.49 5
2 -5 4 50.79 5.5
2 -5 4 37.5 4.6
2 -5 4 54.69 5.8
3 -5 4 247.58 17.8
3 -5 4 242.88 17.9
3 -5 4 275.37 19.5
3 -5 4 284.27 19.6
4 -5 4 131.49 10.5
4 -5 4 128.19 9.1
4 -5 4 128.29 10.3
4 -5 4 130.09 10.5
-5 -4 4 49.1 4.1
4 4 -4 224.08 15.2
-4 -4 4 217.28 14
-4 -4 4 202.48 14.9
-3 -4 4 141.39 11.3
-3 -4 4 150.08 9.5
-3 -4 4 136.09 10.5
-3 -4 4 146.79 10.4
-3 -4 4 126.89 10.3
-2 -4 4 355.26 23
-2 -4 4 378.66 23.8
-2 -4 4 318.07 22.2
-2 -4 4 304.07 22.8
-2 -4 4 335.97 22.4
-2 -4 4 319.07 22.2
-2 -4 4 339.57 22.3
-2 -4 4 361.06 21.7
-1 -4 4 170.68 11.1
-1 -4 4 140.49 11.2
-1 -4 4 149.59 10.4
-1 -4 4 147.79 11.1
-1 -4 4 164.68 10.9
-1 -4 4 148.49 11
-1 -4 4 151.68 11.2
0 -4 4 106.79 8.3
0 -4 4 103.19 8.4
0 -4 4 107.49 7.8
0 -4 4 106.19 8.2
1 -4 4 307.97 19.6
1 -4 4 297.87 19.2
1 -4 4 308.07 20.5
1 -4 4 280.37 20.7
1 -4 4 308.17 20.7
1 -4 4 296.17 20.1
1 -4 4 298.67 19.5
2 -4 4 375.46 26.7
2 -4 4 425.56 28.3
2 -4 4 418.06 26.9
3 -4 4 372.16 25.9
3 -4 4 397.96 27.2
3 -4 4 394.66 25.8
3 -4 4 372.66 25.4
3 -4 4 369.56 25.9
3 -4 4 420.66 25.2
4 -4 4 69.09 6.4
4 -4 4 84.89 7.8
4 -4 4 83.69 6.4
4 -4 4 85.59 7.6
4 -4 4 68.99 6.3
4 -4 4 81.29 7.7
4 -4 4 78.59 8.1
5 -4 4 156.38 10.9
5 -4 4 150.68 11.2
-5 -3 4 113.69 8.8
-5 -3 4 127.09 8.4
4 3 -4 441.76 27.8
4 3 -4 443.66 28.7
-4 -3 4 464.75 27.6
-4 -3 4 415.56 29.1
-4 -3 4 399.96 29.2
-3 -3 4 572.44 36.6
-3 -3 4 593.54 38.2
-2 -3 4 485.65 29.8
-2 -3 4 415.56 28.2
-2 -3 4 404.66 28.7
-2 -3 4 439.26 29
-2 -3 4 457.15 28.9
-2 -3 4 435.36 27.7
-1 -3 4 590.64 39.3
-1 -3 4 650.53 39.9
0 -3 4 144.39 10.5
0 -3 4 146.59 10.5
0 -3 4 148.09 10.2
1 -3 4 897.31 51.69
1 -3 4 746.53 52.49
2 -3 4 696.43 44.5
2 -3 4 688.23 44.9
3 -3 4 162.68 12.1
3 -3 4 160.98 11.6
3 -3 4 156.38 11.7
3 -3 4 177.58 13.4
3 -3 4 180.58 13.3
4 -3 4 27.1 4.2
4 -3 4 26.6 3.5
4 -3 4 20.7 3.7
4 -3 4 25 3.3
4 -3 4 32.3 3.9
4 -3 4 21.4 3.8
4 -3 4 28.7 5.9
4 -3 4 20.4 4.6
5 -3 4 54.09 4.7
5 -3 4 58.39 5.5
5 -3 4 47.1 4.3
5 2 -4 168.98 10.8
-5 -2 4 148.79 11.1
-5 -2 4 135.99 10.8
4 2 -4 91.29 7.2
-4 -2 4 84.49 7.8
-4 -2 4 86.09 7.9
-4 -2 4 98.89 8.1
3 2 -4 726.03 46.1
3 2 -4 753.42 45.8
3 2 -4 743.63 46.7
-3 -2 4 773.72 48.2
-3 -2 4 653.23 46.4
-3 -2 4 689.03 45.2
2 2 -4 1127.79 70.49
2 2 -4 1040.1 70.19
-2 -2 4 1078.29 70.89
-2 -2 4 1245.08 71.19
-2 -2 4 1228.98 70.99
-2 -2 4 1026 71.29
-1 -2 4 853.31 54.59
-1 -2 4 876.11 54.89
1 -2 4 1060.29 66.99
1 -2 4 995.4 66.69
1 -2 4 1119.09 66.89
2 -2 4 253.87 17.3
2 -2 4 254.77 16.3
2 -2 4 230.08 17.2
2 -2 4 235.88 15.9
3 -2 4 420.86 26.8
3 -2 4 371.76 25.2
3 -2 4 430.66 25.6
3 -2 4 364.86 26.5
3 -2 4 335.67 25.6
3 -2 4 373.76 25.6
3 -2 4 380.36 25.7
3 -2 4 377.06 25.4
3 -2 4 419.66 26.6
3 -2 4 364.66 26.6
4 -2 4 828.72 52.69
4 -2 4 786.72 53.49
4 -2 4 773.52 54.09
4 -2 4 822.32 52.89
4 -2 4 916.41 54.69
5 -2 4 43.1 4.2
5 -2 4 37.8 4.5
5 -2 4 33.7 3.6
5 -2 4 29.6 4.3
5 -2 4 43.6 4.6
-5 -1 4 137.89 9.4
-5 -1 4 110.99 9.3
4 1 -4 8.2 2.3
4 1 -4 7.2 1.8
4 1 -4 6.6 1.9
-4 -1 4 6.1 2
3 1 -4 731.03 51.89
3 1 -4 824.52 52.39
3 1 -4 839.12 53.29
-3 -1 4 928.61 53.29
2 1 -4 628.54 42.7
-2 -1 4 725.43 43.3
1 1 -4 134.39 8.6
-1 -1 4 124.89 8.9
-1 -1 4 130.99 9
-1 -1 4 108.69 8.8
0 -1 4 1850.51 115.09
1 -1 4 1725.83 120.59
1 -1 4 2167.38 121.49
2 -1 4 325.67 24
2 -1 4 388.96 23.7
3 -1 4 213.18 15.4
3 -1 4 222.18 15.1
3 -1 4 232.48 15.6
3 -1 4 198.38 15.5
3 -1 4 208.38 14.7
3 -1 4 199.18 15
3 -1 4 197.28 15.4
3 -1 4 211.28 14.9
3 -1 4 227.38 14.8
4 -1 4 449.46 30.8
4 -1 4 392.86 32.4
4 -1 4 451.55 30.3
4 -1 4 504.45 29.8
5 -1 4 31.3 3.8
5 -1 4 36.8 4.5
5 -1 4 36.3 4.5
5 -1 4 40.2 5.2
5 -1 4 40.8 3.9
-5 0 4 61.39 5.3
-5 0 4 55.09 5.4
4 0 -4 273.37 18.4
4 0 -4 267.37 18.4
-4 0 4 260.87 18.6
3 0 -4 1021.7 60.79
3 0 -4 906.21 61.79
3 0 -4 898.71 61.09
3 0 -4 1053.89 61.59
2 0 -4 133.69 9.4
2 0 -4 137.39 9.3
1 0 -4 176.58 12.6
1 0 -4 198.28 12.6
-1 0 4 184.98 13.9
-1 0 4 202.98 12.8
0 0 -4 1486.65 91.19
0 0 4 1422.06 91.59
0 0 4 1499.35 91.39
1 0 4 294.67 17.7
1 0 4 236.48 17.4
2 0 4 1064.49 69.49
2 0 4 1062.99 68.99
2 0 4 1154.08 69.49
3 0 4 727.73 45.9
3 0 4 736.93 45.3
3 0 4 670.03 45.6
3 0 4 719.63 45.1
3 0 4 785.92 45.1
3 0 4 639.64 45.3
3 0 4 636.94 47.5
4 0 4 383.36 29.2
4 0 4 417.46 29.7
4 0 4 411.76 28.7
4 0 4 451.25 29.7
4 0 4 488.05 29.5
4 0 4 431.16 28.8
5 0 4 212.08 15.7
5 0 4 215.68 16.3
5 0 4 237.78 15.6
6 0 4 115.69 7.9
6 0 4 114.49 7.9
-5 1 4 131.99 10.6
4 -1 -4 549.45 34.5
4 -1 -4 466.65 33.8
4 -1 -4 498.05 34.4
4 -1 -4 560.84 33.6
4 -1 -4 540.35 34.3
3 -1 -4 32.2 4
3 -1 -4 33.4 3.5
3 -1 -4 34.7 3.2
3 -1 -4 39.3 3.7
3 -1 -4 37.8 3.9
-3 1 4 40.6 4.3
2 -1 -4 11.9 1.6
2 -1 -4 12.2 1.9
1 -1 -4 1183.28 75.69
-1 1 4 1199.18 75.89
-1 1 4 1267.37 77.29
0 -1 -4 1625.64 99.59
0 1 4 1581.74 99.69
-1 -1 -4 770.92 49.7
1 1 4 822.32 49.99
1 1 4 799.62 49.99
1 1 4 774.42 50.19
2 1 4 574.14 37.4
2 1 4 536.15 37.4
2 1 4 642.94 37.5
3 1 4 53.49 7.6
3 1 4 63.09 6
3 1 4 71.89 5.9
3 1 4 66.39 7.1
3 1 4 66.29 5.9
3 1 4 69.49 5.5
3 1 4 69.19 5.8
-4 -1 -4 109.79 8.7
4 1 4 100.19 8.7
4 1 4 95.99 8.6
4 1 4 97.29 8.5
4 1 4 104.29 9.5
4 1 4 92.89 8.1
4 1 4 110.69 8.9
4 1 4 92.79 8
-5 -1 -4 549.54 33.6
5 1 4 502.75 34.3
5 1 4 509.65 34.6
5 1 4 510.15 33.8
-6 -1 -4 97.39 6.7
5 -2 -4 149.99 9.8
5 -2 -4 138.99 9.9
-5 2 4 146.39 10.3
4 -2 -4 239.08 16.1
4 -2 -4 229.78 16.7
4 -2 -4 242.28 17.4
4 -2 -4 268.07 17.1
4 -2 -4 238.28 16.3
-4 2 4 236.58 17
3 -2 -4 18 2.8
3 -2 -4 12.3 1.8
3 -2 -4 13.8 2.6
3 -2 -4 15.6 2.3
3 -2 -4 14.6 2.1
2 -2 -4 963.9 56.19
2 -2 -4 942.91 56.89
2 -2 -4 874.21 56.39
2 -2 -4 857.21 56.59
2 -2 -4 838.62 56.09
0 -2 -4 45.7 3.4
0 -2 -4 41.5 3.5
0 2 4 43.8 3.5
0 2 4 43.5 3.7
-1 -2 -4 11.4 1.6
1 2 4 10.1 1.6
1 2 4 12.9 1.7
1 2 4 12.4 2.3
-2 -2 -4 578.74 37.9
2 2 4 604.44 40.4
2 2 4 608.94 38
2 2 4 573.14 37.7
3 2 4 593.04 36.4
3 2 4 517.55 36.9
3 2 4 580.74 36.5
3 2 4 534.75 35.7
3 2 4 576.84 36.4
3 2 4 613.74 37.8
3 2 4 494.15 36.4
-4 -2 -4 40.8 4.5
-4 -2 -4 39.5 4
4 2 4 39 4.4
4 2 4 38 4.5
4 2 4 35.4 4.4
4 2 4 30.6 3.8
4 2 4 39.1 5
4 2 4 36.1 4.6
4 2 4 32.2 5.5
-5 -2 -4 157.68 11.7
5 2 4 182.18 11.7
5 2 4 139.59 13
5 2 4 168.48 12.5
5 2 4 137.69 12.7
5 2 4 171.58 12.6
-6 -2 -4 19.9 1.8
6 2 4 26.4 2.1
5 -3 -4 84.19 6.2
4 -3 -4 134.39 9.5
4 -3 -4 135.49 9.4
4 -3 -4 125.29 10.1
4 -3 -4 128.89 10.8
-4 3 4 131.89 10
3 -3 -4 8.3 2.1
3 -3 -4 12.8 2
3 -3 -4 7.9 2.1
3 -3 -4 11.6 1.9
3 -3 -4 11.9 2.6
-3 3 4 10 2.5
2 -3 -4 688.33 43.7
2 -3 -4 683.63 43.2
2 -3 -4 678.03 43.8
2 -3 -4 688.03 44.2
0 -3 -4 799.52 50.59
0 -3 -4 811.32 50.69
-1 -3 -4 325.07 21.7
1 3 4 342.67 21.8
-2 -3 -4 601.44 36.7
-2 -3 -4 530.05 36.8
2 3 4 575.24 36.1
2 3 4 522.65 37.4
2 3 4 604.84 36.7
-3 -3 -4 734.13 49.9
3 3 4 718.13 49.7
3 3 4 786.82 49.5
3 3 4 785.92 49.7
3 3 4 714.83 50.19
3 3 4 806.92 49.4
3 3 4 795.12 49.8
3 3 4 833.12 51.29
-4 -3 -4 44.4 4.4
4 3 4 53.29 5.8
4 3 4 46.8 4.7
4 3 4 50.99 5.2
4 3 4 51.99 5.3
4 3 4 48.5 5.1
4 3 4 58.49 6
4 3 4 55.09 6.7
-5 -3 -4 175.88 13.2
-5 -3 -4 194.88 13.8
5 3 4 181.78 15.3
5 3 4 212.08 13.7
5 3 4 223.08 15.1
6 3 4 90.39 6.8
4 -4 -4 250.37 15.7
4 -4 -4 221.78 16.4
4 -4 -4 239.88 15.9
3 -4 -4 672.93 49.4
3 -4 -4 808.32 48.3
-3 4 4 774.42 48.4
2 -4 -4 549.05 34
2 -4 -4 572.84 35.7
2 -4 -4 550.94 34.4
2 -4 -4 460.15 34.1
1 -4 -4 29.9 3
1 -4 -4 33.2 2.8
1 -4 -4 29.2 2.8
1 -4 -4 29.4 3.4
1 -4 -4 33 3.6
-1 4 4 32 3.4
0 -4 -4 299.37 17.8
0 -4 -4 231.88 17.3
-1 -4 -4 721.63 49.7
-1 -4 -4 844.32 49.7
-2 -4 -4 168.08 12.5
-2 -4 -4 186.68 12.6
2 4 4 176.18 12.4
2 4 4 161.08 13.3
-3 -4 -4 375.26 24.9
-3 -4 -4 415.66 24.4
3 4 4 366.26 25.8
3 4 4 361.46 24.9
3 4 4 330.37 24.2
3 4 4 336.57 25.2
3 4 4 370.96 24.3
-4 -4 -4 344.27 25.2
-4 -4 -4 387.36 24.4
4 4 4 379.36 27.1
4 4 4 376.96 24.6
-5 -4 -4 201.78 14.7
-5 -4 -4 230.78 15.3
5 4 4 231.58 14.9
5 4 4 216.98 16.7
-6 -4 -4 85.49 6.4
6 4 4 87.59 6.5
4 -5 -4 23.7 3
4 -5 -4 23 3
4 -5 -4 32.6 3.4
-4 5 4 32 3.3
3 -5 -4 597.74 40.4
-3 5 4 614.94 39.2
2 -5 -4 537.75 38.5
2 -5 -4 622.14 39.4
2 -5 -4 641.24 37.8
2 -5 -4 571.44 37.6
-2 5 4 578.04 37.8
1 -5 -4 333.57 20.7
1 -5 -4 294.27 20.5
1 -5 -4 303.07 21.1
1 -5 -4 299.57 20.7
1 -5 -4 309.77 21
-1 5 4 348.87 21.2
0 -5 -4 514.25 32.7
0 -5 -4 453.35 32.3
0 -5 -4 502.35 32.5
0 -5 -4 527.75 32.6
0 -5 -4 536.05 33
-1 -5 -4 1315.77 81.19
-1 -5 -4 1264.07 81.09
-2 -5 -4 99.19 7.8
-2 -5 -4 95.09 6.8
-2 -5 -4 94.09 7.3
2 5 4 81.19 8.5
-3 -5 -4 101.99 8.9
-3 -5 -4 115.99 8.6
3 5 4 111.79 9.8
3 5 4 111.39 8.4
-4 -5 -4 725.53 45.7
4 5 4 709.43 45.6
4 5 4 725.83 48.7
4 5 4 704.93 47.4
-5 -5 -4 64.79 5.2
-5 -5 -4 70.99 5.9
5 5 4 71.99 6.5
5 5 4 74.69 7.2
4 -6 -4 108.69 7.7
4 -6 -4 106.79 7.6
3 -6 -4 519.35 37.7
3 -6 -4 586.64 37.9
3 -6 -4 578.64 38.8
3 -6 -4 660.53 38.4
-3 6 4 606.14 38.6
2 -6 -4 278.57 20.9
2 -6 -4 271.17 19.8
2 -6 -4 319.57 20.7
2 -6 -4 327.37 20.5
2 -6 -4 309.77 20.2
1 -6 -4 387.56 25.6
1 -6 -4 362.26 25.1
1 -6 -4 373.36 25.5
1 -6 -4 393.16 25.1
1 -6 -4 399.36 26.1
0 -6 -4 472.05 30.4
0 -6 -4 487.05 30.7
0 -6 -4 468.85 30.4
0 -6 -4 449.66 30.7
0 -6 -4 474.15 30.8
-1 -6 -4 571.94 34.5
-1 -6 -4 522.35 34.8
-1 -6 -4 497.75 34.1
-1 -6 -4 500.85 34.5
-1 -6 -4 574.64 36.1
-2 -6 -4 1180.38 70.29
-2 -6 -4 1088.19 69.59
-2 -6 -4 1046.7 69.09
-2 -6 -4 1050.19 69.79
-2 -6 -4 1118.99 69.79
2 6 4 1143.89 70.29
-3 -6 -4 680.53 46.3
-3 -6 -4 772.72 47.1
3 6 4 712.03 47.9
3 6 4 725.23 49.1
-4 -6 -4 471.15 31.7
4 6 4 442.36 33.3
4 6 4 507.25 33
-5 -6 -4 24.4 2.8
-5 -6 -4 23.9 2.3
5 6 4 22.8 4.2
5 6 4 25.1 3.3
3 -7 -4 48.4 4.6
3 -7 -4 58.09 4.8
3 -7 -4 52.59 4.9
3 -7 -4 56.09 5.3
2 -7 -4 7.7 2.1
2 -7 -4 4.2 1.5
2 -7 -4 10.8 2.8
2 -7 -4 5.6 1.5
2 -7 -4 7.7 2.1
1 -7 -4 426.46 27.1
1 -7 -4 424.16 26.9
1 -7 -4 412.96 27.1
1 -7 -4 359.26 26.6
0 -7 -4 230.98 15.5
0 -7 -4 214.08 14.9
0 -7 -4 215.78 15.4
0 -7 -4 213.48 15.2
0 -7 -4 206.88 14.9
-1 -7 -4 215.28 16
-1 -7 -4 198.08 14.9
-1 -7 -4 234.28 16.7
-1 -7 -4 231.68 16
-1 -7 -4 225.28 15.6
-2 -7 -4 700.43 47.2
-2 -7 -4 749.92 48.4
-2 -7 -4 764.92 47.4
-2 -7 -4 802.22 47.8
2 7 4 663.73 49.3
-3 -7 -4 434.66 27.2
-3 -7 -4 375.96 27.3
-3 -7 -4 411.06 26.8
3 7 4 434.56 30.3
3 7 4 428.26 29
-4 -7 -4 255.57 18.7
-4 -7 -4 280.47 18.2
4 7 4 272.27 20.5
4 7 4 270.77 19.4
-5 -7 -4 64.49 5
-5 -7 -4 81.19 5.8
5 7 4 65.69 5.7
3 -8 -4 43.8 3.6
3 -8 -4 39.7 3.4
2 -8 -4 94.79 7.6
2 -8 -4 106.39 8
2 -8 -4 96.99 7.5
1 -8 -4 178.48 14.3
1 -8 -4 200.98 14.9
0 -8 -4 228.78 16.1
0 -8 -4 208.08 15.9
0 -8 -4 263.97 16.8
0 -8 -4 231.78 16.6
0 -8 -4 229.38 16.7
-1 -8 -4 213.28 15.6
-1 -8 -4 229.88 16.2
-1 -8 -4 240.48 16.4
-1 -8 -4 232.48 17.1
1 8 4 214.88 17.6
-2 -8 -4 82.29 7.7
-2 -8 -4 99.19 8.7
-2 -8 -4 97.39 7.6
-2 -8 -4 91.49 7.5
-2 -8 -4 93.69 7.5
2 8 4 83.79 9.2
-3 -8 -4 5.3 1.9
-3 -8 -4 7.8 1.4
-3 -8 -4 5.3 2.5
-3 -8 -4 8.8 1.8
-3 -8 -4 11.2 2.6
3 8 4 7.9 3.2
3 8 4 8 3
-4 -8 -4 53.79 4.4
-4 -8 -4 61.39 5.4
-4 -8 -4 48.4 4.6
4 8 4 66.19 7.2
4 8 4 59.89 5.5
-5 -8 -4 153.98 11.1
5 8 4 191.18 11.9
2 -9 -4 268.17 18
1 -9 -4 174.48 12.4
1 -9 -4 164.88 12.4
0 -9 -4 238.98 15.9
0 -9 -4 217.78 15.8
0 -9 -4 238.28 16.2
0 -9 -4 212.88 16.3
-1 -9 -4 221.88 15.6
-1 -9 -4 204.88 15.9
1 9 4 207.58 16.7
-2 -9 -4 288.27 19.5
-2 -9 -4 307.77 19.5
-2 -9 -4 277.47 19.8
-2 -9 -4 274.97 21.1
-2 -9 -4 299.27 19.6
2 9 4 248.48 20.9
-3 -9 -4 213.58 16
-3 -9 -4 240.38 17.1
-3 -9 -4 272.67 17.1
-3 -9 -4 229.48 16.7
3 9 4 253.07 18.3
3 9 4 272.97 17.8
-4 -9 -4 23.4 2.8
-4 -9 -4 19.7 2
-4 -9 -4 18.8 2.2
4 9 4 21.9 2.7
4 9 4 20.1 3.9
2 -10 -4 112.79 7.8
1 -10 -4 62.69 5.3
1 -10 -4 70.29 5.6
1 -10 -4 59.09 5.3
-1 10 4 61.59 6.7
0 -10 -4 168.18 13.4
0 -10 -4 189.28 13
0 -10 -4 200.78 13.3
0 10 4 167.68 13.8
-1 -10 -4 13.1 3.1
-1 -10 -4 13.1 2.3
-1 -10 -4 9.3 1.9
-1 -10 -4 7.1 1.6
1 10 4 12.1 4
-2 -10 -4 94.19 7.1
-2 -10 -4 82.49 7.2
-2 -10 -4 89.79 7.2
-2 -10 -4 89.69 7.5
2 10 4 87.29 7.4
2 10 4 85.39 8.2
-3 -10 -4 266.37 18.2
-3 -10 -4 254.77 18
-3 -10 -4 271.87 18.2
3 10 4 277.27 17.9
3 10 4 251.07 19.5
-4 -10 -4 24.3 2.7
-4 -10 -4 21.9 2.1
0 -11 -4 68.49 5.7
0 -11 -4 78.99 6
-1 -11 -4 99.69 7.9
-1 -11 -4 107.39 8
-1 -11 -4 97.69 7.8
1 11 4 114.19 8.2
-2 -11 -4 88.99 7
-2 -11 -4 94.99 8.1
-2 -11 -4 100.49 7.2
-2 -11 -4 87.49 7
2 11 4 97.89 6.8
-3 -11 -4 30.8 3.5
-3 -11 -4 30.7 2.8
-2 -10 5 287.37 19.7
-2 -10 5 323.67 19.7
-1 -10 5 107.49 7.8
-1 -10 5 101.19 7
-1 -10 5 99.99 7.8
-1 -10 5 97.19 7.3
0 -10 5 88.09 6.9
0 -10 5 97.99 7.5
0 -10 5 98.39 7.3
0 -10 5 94.09 6.6
1 -10 5 26.2 2.5
1 -10 5 30.1 3.1
1 -10 5 27.4 2.5
3 9 -5 82.09 6
-3 -9 5 73.19 5.6
-2 -9 5 366.76 24.2
-2 -9 5 397.46 24.7
-2 -9 5 347.97 23.8
-2 -9 5 379.36 25.6
-1 -9 5 51.49 5.1
-1 -9 5 47 5
-1 -9 5 45.1 4.6
-1 -9 5 48.7 4
-1 -9 5 48.8 4.7
0 -9 5 148.49 11.3
0 -9 5 160.08 11.9
0 -9 5 153.68 11.8
0 -9 5 151.98 10.6
1 -9 5 159.08 11.4
1 -9 5 159.38 11.3
1 -9 5 150.18 11.4
1 -9 5 149.29 10.5
2 -9 5 52.29 4.2
2 -9 5 48.8 3.9
-3 -8 5 446.76 29.9
-3 -8 5 479.95 29.4
-2 -8 5 107.59 8.7
-2 -8 5 118.09 8.9
-2 -8 5 105.99 8.4
-2 -8 5 110.59 9.1
-2 -8 5 114.49 8
-1 -8 5 8 2.2
-1 -8 5 8.7 1.6
-1 -8 5 6.2 2.2
-1 -8 5 15.1 6.3
-1 -8 5 5.9 1.8
-1 -8 5 6.7 2.4
0 -8 5 119.49 8
0 -8 5 93.09 8.5
0 -8 5 95.79 8.6
0 -8 5 114.49 9.4
0 -8 5 100.99 9.1
0 -8 5 104.69 9.4
0 -8 5 118.79 9.2
1 -8 5 88.79 7.6
1 -8 5 98.49 7.2
1 -8 5 100.79 8.3
1 -8 5 90.79 8.4
1 -8 5 86.59 7.5
2 -8 5 82.99 6.8
2 -8 5 67.09 6.4
2 -8 5 79.19 6.7
2 -8 5 75.69 6
4 7 -5 272.47 20.5
-4 -7 5 324.37 20.3
-4 -7 5 335.37 19.7
-3 -7 5 191.48 13.4
-3 -7 5 194.18 12.8
-2 -7 5 55.29 5.2
-2 -7 5 63.39 8.9
-2 -7 5 59.19 5.3
-2 -7 5 51.89 5.7
-2 -7 5 58.69 5.7
-2 -7 5 53.19 4.6
-1 -7 5 554.64 35.9
-1 -7 5 597.24 36.3
-1 -7 5 503.15 36.4
-1 -7 5 496.45 36.3
-1 -7 5 594.94 36.3
-1 -7 5 550.24 34.9
-1 -7 5 512.35 36.5
0 -7 5 375.56 26.7
0 -7 5 341.57 25.6
0 -7 5 414.16 26.9
0 -7 5 369.36 26
0 -7 5 401.66 26.6
0 -7 5 404.86 24.9
0 -7 5 366.66 26.1
1 -7 5 673.73 45.8
1 -7 5 702.73 45.6
1 -7 5 667.93 44.3
1 -7 5 744.93 46.2
2 -7 5 178.78 12.8
2 -7 5 162.98 13.6
2 -7 5 165.88 13.4
2 -7 5 171.38 12.6
2 -7 5 176.38 15
2 -7 5 183.18 13.6
2 -7 5 183.38 12.4
3 -7 5 10.1 2
3 -7 5 8.6 1.6
4 6 -5 162.38 11.9
-4 -6 5 175.48 12.1
-4 -6 5 190.78 11.5
-3 -6 5 36.2 4.5
-3 -6 5 37.2 3.7
-3 -6 5 28.7 3.1
-2 -6 5 76.59 7.6
-2 -6 5 97.49 9.1
-2 -6 5 83.39 7.2
-2 -6 5 90.09 7.7
-1 -6 5 449.66 32.1
-1 -6 5 447.96 31.8
-1 -6 5 475.25 30.7
-1 -6 5 477.05 32.3
-1 -6 5 505.25 31.7
-1 -6 5 475.55 32
-1 -6 5 515.95 33.4
0 -6 5 19.8 3.6
0 -6 5 17.8 4.1
0 -6 5 15.2 3.2
0 -6 5 13.9 2.1
0 -6 5 11.5 2.7
0 -6 5 17.6 2.9
0 -6 5 15.4 3.1
1 -6 5 348.97 26.6
1 -6 5 365.16 25.5
1 -6 5 346.17 26.4
1 -6 5 370.16 27.1
1 -6 5 438.06 27
1 -6 5 437.56 26.8
1 -6 5 340.07 24.9
1 -6 5 417.16 25.1
2 -6 5 784.12 50.19
2 -6 5 738.63 50.99
2 -6 5 748.13 50.49
2 -6 5 778.12 49.6
2 -6 5 769.22 49.2
3 -6 5 197.28 15.1
3 -6 5 187.98 14.8
3 -6 5 193.28 14.8
3 -6 5 201.88 15
3 -6 5 190.48 13.7
4 -6 5 123.19 9.7
4 -6 5 107.59 8.7
4 5 -5 130.99 9.9
-4 -5 5 146.39 10.2
-4 -5 5 137.89 9.1
-3 -5 5 14.5 4.4
-3 -5 5 10.7 2.3
-3 -5 5 14.3 2.5
-3 -5 5 10.3 2.3
-3 -5 5 9.7 2.2
-2 -5 5 23 2.9
-2 -5 5 15.8 2.7
-2 -5 5 21.4 4.3
-2 -5 5 25 3.4
-2 -5 5 18.4 2.5
-2 -5 5 19.4 3.4
-2 -5 5 22 3.3
-1 -5 5 993 59.59
-1 -5 5 849.91 60.19
-1 -5 5 877.81 59.89
-1 -5 5 900.11 58.89
-1 -5 5 870.31 60.19
-1 -5 5 1033.5 59.79
-1 -5 5 955.1 59.99
-1 -5 5 1008.2 60.49
0 -5 5 289.57 22.1
0 -5 5 313.07 22.6
0 -5 5 352.06 22.3
0 -5 5 319.77 21.1
0 -5 5 316.27 22.5
0 -5 5 355.56 22.4
0 -5 5 324.17 22.6
0 -5 5 319.67 21.9
0 -5 5 336.97 22.4
1 -5 5 38.2 3.7
1 -5 5 40.4 3.7
1 -5 5 39.6 5.2
1 -5 5 38.3 5.2
1 -5 5 45.7 4.6
1 -5 5 38.1 4.5
1 -5 5 40.6 4.8
1 -5 5 44.6 4.7
2 -5 5 80.49 6.5
2 -5 5 64.79 7.2
2 -5 5 65.19 6.5
2 -5 5 76.89 6.5
2 -5 5 85.19 8.2
2 -5 5 76.19 8
3 -5 5 51.19 6.1
3 -5 5 43.9 4.9
3 -5 5 56.99 6.2
3 -5 5 39.6 4.2
3 -5 5 34.4 5
3 -5 5 52.09 6.1
4 -5 5 36.3 4.7
4 -5 5 39.8 4.8
4 -5 5 39.2 3.4
4 -5 5 44.7 4.9
4 -5 5 37.3 3.5
-5 -4 5 90.19 6.3
4 4 -5 222.08 15.9
-4 -4 5 228.08 15.9
-4 -4 5 250.77 16.4
3 4 -5 497.55 30.9
-3 -4 5 466.95 30.5
-3 -4 5 437.96 29.7
-2 -4 5 400.96 26.6
-2 -4 5 386.96 26
-2 -4 5 355.36 25.9
-2 -4 5 444.96 27.3
-2 -4 5 367.66 26.2
-2 -4 5 399.36 25.5
-2 -4 5 416.76 26.1
-1 -4 5 183.28 13.2
-1 -4 5 226.08 14
-1 -4 5 211.18 14.4
-1 -4 5 180.88 14.3
-1 -4 5 193.68 13.6
0 -4 5 783.82 49.1
0 -4 5 832.92 49.6
0 -4 5 768.72 48.3
0 -4 5 724.93 49.7
0 -4 5 813.02 49.7
0 -4 5 689.73 49.2
0 -4 5 793.52 49.2
0 -4 5 719.73 48.9
1 -4 5 141.39 10.4
1 -4 5 150.28 11.3
1 -4 5 136.79 9.7
1 -4 5 144.79 10.7
1 -4 5 127.99 10.5
2 -4 5 191.08 15
2 -4 5 169.88 13.5
2 -4 5 217.58 16
2 -4 5 215.58 13.9
2 -4 5 184.58 13.8
3 -4 5 135.79 11.5
3 -4 5 119.99 10.1
3 -4 5 136.59 11.7
3 -4 5 121.79 9.9
3 -4 5 136.29 9.6
4 -4 5 119.89 9.5
4 -4 5 125.29 9.6
4 -4 5 145.79 11.3
5 -4 5 108.19 8.7
5 -4 5 124.39 7.9
5 -4 5 110.19 8.7
-5 -3 5 130.69 8.9
4 3 -5 31.3 3.3
-4 -3 5 21.6 3.3
-4 -3 5 26.1 3.1
-3 -3 5 211.38 13.8
-3 -3 5 205.98 15.1
-2 -3 5 1239.78 83.99
-2 -3 5 1287.47 83.49
-2 -3 5 1368.06 82.79
-2 -3 5 1340.17 83.89
-2 -3 5 1407.56 84.89
-1 -3 5 210.58 15.6
-1 -3 5 218.58 15
-1 -3 5 231.38 15.1
-1 -3 5 223.08 15.4
-1 -3 5 226.38 15.8
0 -3 5 551.34 33.2
0 -3 5 463.95 32.8
0 -3 5 507.05 32.9
1 -3 5 164.88 12.9
1 -3 5 173.58 12.1
1 -3 5 173.08 11.6
1 -3 5 166.68 12.3
1 -3 5 176.78 11.7
2 -3 5 190.38 15
2 -3 5 183.58 13.2
2 -3 5 193.18 13.4
3 -3 5 267.57 17.5
3 -3 5 249.08 17.8
3 -3 5 235.48 18.2
4 -3 5 227.58 16.3
4 -3 5 227.08 16.3
4 -3 5 207.28 14.7
4 -3 5 177.38 14.3
4 -3 5 197.98 14.4
4 -3 5 188.58 13.8
5 -3 5 128.49 9.1
5 -3 5 123.39 9.8
-5 -2 5 177.78 11.6
-5 -2 5 166.48 11.5
4 2 -5 62.49 5.3
-4 -2 5 52.89 5.7
-4 -2 5 68.79 6.1
-4 -2 5 49.5 5.5
3 2 -5 913.41 61.09
-3 -2 5 1050.69 62.79
-3 -2 5 944.61 62.09
-2 -2 5 887.41 54.69
-2 -2 5 814.92 54.39
1 2 -5 119.09 8.4
-1 -2 5 124.49 8.9
-1 -2 5 112.29 8.3
-1 -2 5 109.39 8.4
0 -2 5 387.56 27.6
0 -2 5 402.66 25.8
1 -2 5 441.66 27.8
1 -2 5 393.16 27.3
2 -2 5 415.96 30
2 -2 5 414.16 26.9
2 -2 5 421.16 29
2 -2 5 373.46 26.1
2 -2 5 406.56 28.2
2 -2 5 417.16 28.6
3 -2 5 451.25 31.3
3 -2 5 377.76 27.7
3 -2 5 420.76 27.8
4 -2 5 113.89 9.7
4 -2 5 129.89 10.9
4 -2 5 101.29 8.7
4 -2 5 115.19 9.3
4 -2 5 119.89 10.6
4 -2 5 108.29 9.1
4 -2 5 126.19 9.5
5 -2 5 60.49 5.9
5 -2 5 49.1 4.3
5 -2 5 49.99 4.7
5 -2 5 59.59 6
-5 -1 5 89.89 6.4
-5 -1 5 89.39 6.4
4 1 -5 523.45 30.6
4 1 -5 438.06 29.8
4 1 -5 493.65 30
-4 -1 5 458.95 31.1
-4 -1 5 412.06 30.6
3 1 -5 723.13 48.3
3 1 -5 857.71 49.5
3 1 -5 753.22 49.1
3 1 -5 762.82 48.5
3 1 -5 708.43 48.6
-3 -1 5 859.41 49.7
-3 -1 5 707.83 49.1
2 1 -5 602.04 37.5
2 1 -5 579.34 37.1
-2 -1 5 616.04 38.7
-2 -1 5 541.05 37.9
-1 -1 5 657.13 46
-1 -1 5 755.32 46.3
-1 -1 5 764.12 46.2
0 1 -5 1431.46 90.49
0 -1 5 1484.05 91.09
0 -1 5 1436.26 90.59
2 -1 5 338.67 21.7
2 -1 5 289.77 20.6
2 -1 5 318.27 21
2 -1 5 298.97 21.5
3 -1 5 466.25 31.1
3 -1 5 454.25 31.8
3 -1 5 469.95 31
3 -1 5 428.66 30.5
3 -1 5 458.65 32
3 -1 5 449.16 30.6
3 -1 5 493.35 32.3
3 -1 5 510.85 32
3 -1 5 476.65 31
4 -1 5 294.37 21.5
4 -1 5 275.57 20.3
4 -1 5 301.97 21.6
4 -1 5 289.57 20.6
4 -1 5 297.87 21.5
5 -1 5 48.1 4.6
5 -1 5 46.2 6.1
5 -1 5 53.79 5.7
5 -1 5 44.8 4.2
5 -1 5 40.3 4.8
5 0 -5 85.49 6.3
-5 0 5 93.79 6.8
-5 0 5 95.49 6.6
4 0 -5 614.64 43.7
4 0 -5 747.13 44.4
4 0 -5 707.03 43.6
4 0 -5 682.03 43.2
-4 0 5 721.73 44.2
-4 0 5 614.64 44.2
-4 0 5 681.93 44.4
3 0 -5 30.5 3.5
3 0 -5 28.2 2.9
3 0 -5 36.2 4.1
3 0 -5 27.4 3.6
3 0 -5 34.2 3.9
-3 0 5 35 3.7
-3 0 5 31.8 4
2 0 -5 256.17 18.5
2 0 -5 291.57 18.5
2 0 -5 265.47 18.8
2 0 -5 277.77 18.3
-2 0 5 294.07 18.7
1 0 -5 2264.47 147.99
-1 0 5 2303.67 148.39
-1 0 5 2580.34 148.59
0 0 -5 1092.49 65.59
0 0 5 965 65.89
0 0 5 1068.19 65.79
0 0 5 1081.99 66.19
1 0 5 1534.25 102.39
1 0 5 1737.13 102.59
2 0 5 158.68 13.3
2 0 5 187.08 13.2
2 0 5 176.88 13.2
2 0 5 180.38 12.9
2 0 5 207.48 13.5
3 0 5 255.77 18.3
3 0 5 264.67 18.2
3 0 5 243.68 17.1
3 0 5 266.27 17.8
3 0 5 226.58 17.9
3 0 5 254.07 17.7
3 0 5 233.48 17.9
3 0 5 258.77 17.6
4 0 5 524.45 39.2
4 0 5 625.64 38.9
4 0 5 563.24 39.4
4 0 5 602.34 39.3
4 0 5 587.14 38.6
4 0 5 657.23 41
4 0 5 559.44 39.4
-5 0 -5 272.47 16.9
5 0 5 233.48 17.7
5 0 5 240.38 16.9
5 0 5 226.38 17.6
5 0 5 262.67 18
5 0 5 228.18 17.3
5 0 5 222.18 16.5
5 -1 -5 49.9 3.6
-5 1 5 50.19 4.2
4 -1 -5 276.17 18.3
4 -1 -5 281.97 17.8
4 -1 -5 272.47 18.9
-4 1 5 246.18 18.5
-4 1 5 261.77 18.3
3 -1 -5 52.79 4.9
3 -1 -5 61.49 5.2
3 -1 -5 58.49 5.5
3 -1 -5 52.49 4.6
3 -1 -5 60.29 5.7
-3 1 5 64.39 5.3
-3 1 5 50.59 5.4
2 -1 -5 454.55 32.1
2 -1 -5 497.95 31.6
2 -1 -5 435.06 31.5
2 -1 -5 521.65 31.9
-2 1 5 493.25 32
-2 1 5 544.45 32.9
-1 1 5 1593.74 98.49
-1 1 5 1670.63 98.89
-1 1 5 1465.65 98.49
0 -1 -5 29.2 2.4
0 1 5 24.9 2.9
0 1 5 26.9 2.6
1 1 5 829.52 52.89
1 1 5 837.82 52.89
2 1 5 1119.09 69.39
2 1 5 1059.09 69.49
2 1 5 1113.19 69.39
3 1 5 1062.69 67.99
3 1 5 977.9 67.49
3 1 5 1156.48 67.99
3 1 5 1110.09 68.69
3 1 5 1011.6 68.09
3 1 5 1055.89 67.09
3 1 5 1069.89 67.99
3 1 5 1048.8 67.69
-4 -1 -5 285.87 18.5
-4 -1 -5 262.47 20.3
4 1 5 306.67 19.7
4 1 5 261.97 18.9
4 1 5 261.87 19.2
4 1 5 234.18 19.2
4 1 5 241.98 19.5
4 1 5 277.07 19.9
4 1 5 306.17 18.8
4 1 5 266.37 20
-5 -1 -5 57.09 5.2
5 1 5 48.1 5.5
5 1 5 46.5 4.8
5 1 5 49.5 5
5 1 5 51.69 5.6
5 1 5 47.9 5.3
-6 -1 -5 116.69 7.8
6 1 5 113.49 8.1
6 1 5 125.99 8.1
5 -2 -5 31.8 2.6
5 -2 -5 31.5 2.4
4 -2 -5 158.58 11.3
4 -2 -5 162.58 11
4 -2 -5 159.38 12
-4 2 5 144.49 11.3
-4 2 5 138.39 10.9
3 -2 -5 528.05 36.2
3 -2 -5 563.54 35.1
3 -2 -5 527.75 35.5
3 -2 -5 601.94 35.9
-3 2 5 514.55 35.7
2 -2 -5 369.16 24.1
2 -2 -5 341.67 23.7
2 -2 -5 356.36 23.3
2 -2 -5 333.37 23.9
-2 2 5 401.36 24
1 -2 -5 296.67 20.6
1 -2 -5 325.87 20.4
0 -2 -5 628.84 39.2
0 2 5 676.33 39.2
0 2 5 556.44 39.7
1 2 5 97.59 7.4
1 2 5 92.19 7.4
1 2 5 98.59 7.3
-2 -2 -5 841.62 56.89
2 2 5 872.31 56.79
2 2 5 942.71 57.09
2 2 5 918.21 56.69
3 2 5 550.34 34.1
3 2 5 476.75 32.9
3 2 5 479.65 34.1
3 2 5 444.26 33.5
3 2 5 538.55 33.6
3 2 5 577.14 35.2
3 2 5 505.85 33.7
-4 -2 -5 99.89 9
-4 -2 -5 101.89 7.7
4 2 5 86.19 9.2
4 2 5 102.99 8.7
4 2 5 111.19 9
4 2 5 105.69 9.1
4 2 5 91.29 8.2
4 2 5 97.89 8.6
-5 -2 -5 334.87 21.7
5 2 5 322.87 22.2
5 2 5 296.97 21.4
-6 -2 -5 285.47 17.1
6 2 5 279.67 17.9
6 2 5 242.38 17.2
4 -3 -5 103.69 8.4
4 -3 -5 111.29 8.1
4 -3 -5 123.99 9
4 -3 -5 99.99 10
-4 3 5 122.09 9.1
-4 3 5 102.49 9.4
3 -3 -5 374.46 23.7
3 -3 -5 367.86 24.4
-3 3 5 342.67 24.3
2 -3 -5 36.7 3.3
2 -3 -5 32.9 3.8
2 -3 -5 34.8 3.8
2 -3 -5 36.3 4.1
2 -3 -5 29 4
1 -3 -5 50.59 4.8
1 -3 -5 58.29 4.5
1 -3 -5 58.29 4.6
1 -3 -5 57.99 4.9
0 -3 -5 487.15 33.3
0 3 5 561.14 33.2
1 3 5 695.23 45.1
1 3 5 677.73 43.7
-2 -3 -5 2101.69 131.89
2 3 5 2119.79 132.49
2 3 5 2090.49 131.59
2 3 5 2097.39 131.09
-3 -3 -5 81.29 6.8
-3 -3 -5 78.89 7.4
3 3 5 75.29 6.9
3 3 5 87.49 7.4
3 3 5 81.39 7.1
3 3 5 79.79 6.7
-4 -3 -5 6.8 2.1
-4 -3 -5 6.2 1.8
4 3 5 7.7 3.3
4 3 5 12.3 3.5
4 3 5 9 2.4
4 3 5 8.6 2.1
4 3 5 11 3.2
-5 -3 -5 253.97 17.7
-6 -3 -5 68.39 4.8
6 3 5 72.09 5.4
4 -4 -5 44.2 3.9
4 -4 -5 41.8 3.7
4 -4 -5 46.8 4
4 -4 -5 43.4 4.3
-4 4 5 41.6 4.3
3 -4 -5 184.68 12.8
3 -4 -5 165.28 13.6
3 -4 -5 171.18 13.2
-3 4 5 194.68 13.1
2 -4 -5 333.57 21.3
2 -4 -5 307.47 21.7
2 -4 -5 327.37 21.4
1 -4 -5 613.44 36.2
1 -4 -5 541.55 36.2
1 -4 -5 589.44 36.7
1 -4 -5 534.85 36.4
1 -4 -5 530.45 36.6
-1 4 5 601.94 36.5
-1 -4 -5 89.29 7
-1 -4 -5 86.19 7.1
-2 -4 -5 91.39 7.6
2 4 5 102.79 8.1
2 4 5 92.49 8.6
-3 -4 -5 68.29 6.3
-3 -4 -5 63.79 5.5
3 4 5 51.19 7
3 4 5 59.89 6.8
-4 -4 -5 450.65 27.2
-4 -4 -5 400.06 28
4 4 5 396.66 28.7
4 4 5 396.86 27.5
-5 -4 -5 164.98 11.9
5 4 5 145.89 12.3
5 4 5 175.18 11.4
-6 -4 -5 4.7 0.7
6 4 5 6.5 1.5
4 -5 -5 61.19 5.1
4 -5 -5 67.99 5
4 -5 -5 70.29 5.7
3 -5 -5 270.17 17.5
3 -5 -5 250.67 17.9
3 -5 -5 261.67 17.1
3 -5 -5 254.47 17.4
-3 5 5 238.58 17.4
-3 5 5 241.88 18.7
2 -5 -5 199.78 15.8
2 -5 -5 235.78 15.6
2 -5 -5 259.87 16.3
2 -5 -5 239.68 15.8
2 -5 -5 229.18 16.1
2 -5 -5 207.58 16.4
-2 5 5 247.48 18.2
1 -5 -5 83.19 7.1
1 -5 -5 89.29 6.5
1 -5 -5 79.19 6.6
1 -5 -5 81.09 6.6
1 -5 -5 85.89 6.8
-1 5 5 90.79 6.7
0 -5 -5 961.6 60.29
0 -5 -5 854.11 60.29
0 -5 -5 1018.1 60.89
0 -5 -5 983.1 60.39
-1 -5 -5 1292.57 78.69
-1 -5 -5 1110.99 80.79
-1 -5 -5 1360.46 81.09
-1 -5 -5 1267.67 78.69
-1 -5 -5 1191.08 78.79
-2 -5 -5 149.29 11.3
-2 -5 -5 161.78 11.8
-2 -5 -5 153.28 12.2
-3 -5 -5 253.87 17.4
-3 -5 -5 229.98 17.8
3 5 5 229.48 16.6
-4 -5 -5 606.44 37.8
-4 -5 -5 571.94 38.7
4 5 5 603.54 37.9
4 5 5 555.04 39.4
-5 -5 -5 92.39 6.8
-5 -5 -5 92.39 7.5
4 -6 -5 62.59 5.2
4 -6 -5 80.49 5.4
3 -6 -5 268.27 18.9
3 -6 -5 286.47 18.9
3 -6 -5 297.97 18.9
3 -6 -5 268.17 19.2
2 -6 -5 1108.09 66.59
2 -6 -5 964.1 66.09
2 -6 -5 1068.29 66.39
1 -6 -5 304.17 22.5
1 -6 -5 369.56 23.3
1 -6 -5 361.46 22.9
1 -6 -5 317.87 22.7
1 -6 -5 315.37 22.6
1 -6 -5 383.06 23.4
0 -6 -5 159.78 11.8
0 -6 -5 155.58 11.4
0 -6 -5 171.48 11.3
0 -6 -5 144.79 11.4
0 -6 -5 152.08 11.2
-1 -6 -5 307.67 20.5
-1 -6 -5 270.97 20.9
-1 -6 -5 300.27 20.8
-1 -6 -5 315.27 21.6
-1 -6 -5 327.77 20.3
-1 -6 -5 305.87 20.8
-2 -6 -5 21.7 2.5
-2 -6 -5 22.3 3.1
-2 -6 -5 17.4 4.7
-2 -6 -5 19.4 2.9
-2 -6 -5 21.9 2.9
-2 -6 -5 25.4 3.4
2 6 5 21.6 3.4
-3 -6 -5 195.38 14.6
-3 -6 -5 198.38 14.1
-3 -6 -5 214.88 14.5
3 6 5 219.38 14.7
-4 -6 -5 383.56 26.5
-4 -6 -5 397.16 25.8
4 6 5 380.16 25.4
4 6 5 403.26 27.7
-5 -6 -5 136.89 9.1
-5 -6 -5 127.99 8.4
5 6 5 103.69 10
5 6 5 109.19 9.5
3 -7 -5 35.3 3.4
3 -7 -5 34 3.5
3 -7 -5 35.1 3.3
2 -7 -5 333.77 22.7
2 -7 -5 318.77 22.6
2 -7 -5 367.76 22.9
1 -7 -5 511.65 35.5
1 -7 -5 627.14 35.8
1 -7 -5 518.65 35.8
1 -7 -5 527.15 35.3
0 -7 -5 189.98 13.1
0 -7 -5 168.58 13.2
0 -7 -5 168.48 12.8
0 -7 -5 199.68 13.4
-1 -7 -5 566.94 36.8
-1 -7 -5 566.84 36.8
-1 -7 -5 573.84 35.6
-1 -7 -5 542.25 36
-1 -7 -5 551.74 36.2
1 7 5 498.05 37.4
-2 -7 -5 385.36 25.8
-2 -7 -5 382.66 26
-2 -7 -5 402.36 27.5
-2 -7 -5 393.56 26.1
-3 -7 -5 581.14 36.9
-3 -7 -5 609.84 37.4
-3 -7 -5 596.74 37.8
3 7 5 522.95 40.4
-4 -7 -5 121.39 8.6
-4 -7 -5 117.19 8.2
-4 -7 -5 124.49 9.4
4 7 5 104.99 9.8
4 7 5 98.49 10.4
-5 -7 -5 52.59 3.9
5 7 5 55.59 4.9
5 7 5 46.6 5.9
3 -8 -5 135.29 8.9
3 -8 -5 126.89 9
2 -8 -5 171.98 12.7
2 -8 -5 187.28 13
2 -8 -5 191.18 12.9
1 -8 -5 261.77 20
1 -8 -5 304.27 20.2
1 -8 -5 316.87 20.2
0 -8 -5 196.38 13.5
0 -8 -5 175.68 12.8
0 -8 -5 165.78 12.7
0 -8 -5 171.88 13.4
-1 -8 -5 131.39 11.2
-1 -8 -5 141.99 10.3
-1 -8 -5 142.09 10.7
-1 -8 -5 129.89 10.5
-2 -8 -5 523.05 32.1
-2 -8 -5 438.86 32.2
-2 -8 -5 502.95 32.2
-2 -8 -5 506.95 33.9
-2 -8 -5 465.55 31.9
-3 -8 -5 1132.69 66.99
-3 -8 -5 1018.4 67.19
-3 -8 -5 1050.39 66.29
-3 -8 -5 1097.19 67.79
3 8 5 1030 68.69
3 8 5 1023.6 69.99
-4 -8 -5 158.48 11.2
-4 -8 -5 140.29 9.9
-4 -8 -5 148.19 10.5
4 8 5 147.09 12.5
4 8 5 148.99 11.6
-5 -8 -5 48.4 3.4
5 8 5 42.7 4.2
2 -9 -5 9.3 1.7
2 -9 -5 8.4 1.6
1 -9 -5 29.1 3.7
1 -9 -5 37.9 3.8
1 -9 -5 35.4 3.8
0 -9 -5 123.49 9.5
0 -9 -5 126.29 10.2
0 -9 -5 136.79 9.8
0 9 5 120.39 10.9
-1 -9 -5 134.69 11.6
-1 -9 -5 146.29 11
-1 -9 -5 155.28 10.9
-1 -9 -5 152.08 10.8
1 9 5 125.59 12.2
-2 -9 -5 351.36 22
-2 -9 -5 308.37 22
-2 -9 -5 313.47 21.8
2 9 5 314.57 24
-3 -9 -5 43.3 4.3
-3 -9 -5 44.5 3.8
-3 -9 -5 46 4.7
-3 -9 -5 55.09 5.3
3 9 5 45.3 5.1
3 9 5 42.2 7.1
-4 -9 -5 15 2
-4 -9 -5 19.4 2.4
-4 -9 -5 14 1.6
4 9 5 23.8 4.6
4 9 5 15.6 2.3
1 -10 -5 191.78 13.1
1 -10 -5 185.48 13
0 -10 -5 154.68 10.9
0 -10 -5 173.28 11.6
0 -10 -5 158.08 11.2
0 10 5 134.39 12.1
-1 -10 -5 132.69 10.3
-1 -10 -5 147.79 10.5
-1 -10 -5 150.28 10.7
1 10 5 133.99 11.5
-2 -10 -5 283.77 18.7
-2 -10 -5 276.87 18.6
-2 -10 -5 265.27 18.3
2 10 5 251.07 18.9
2 10 5 283.17 20.1
-3 -10 -5 8.1 1.6
-3 -10 -5 7 2.3
-3 -10 -5 6.3 1.5
3 10 5 4.6 3.6
3 10 5 7.6 2.1
-4 -10 -5 25.3 2.3
4 10 5 29.1 2.6
0 -11 -5 135.99 9.4
0 -11 -5 126.39 9.3
-1 -11 -5 82.79 6.6
-1 -11 -5 93.69 6.9
-1 -11 -5 83.49 6.5
-2 -11 -5 62.19 5.1
-2 -11 -5 69.49 5.1
-2 -11 -5 54.99 4.9
2 11 5 67.89 5.3
-3 -11 -5 82.99 6.3
0 -10 6 47.8 4.4
0 -10 6 45.7 3.4
0 -10 6 45.8 3.8
0 -10 6 48.4 3.9
-2 -9 6 51.89 3.8
-2 -9 6 43.5 4
-2 -9 6 54.89 5.3
-2 -9 6 50.69 3.8
-1 -9 6 133.29 9.5
-1 -9 6 119.69 8.4
-1 -9 6 111.09 9.2
-1 -9 6 129.59 9.4
-1 -9 6 116.49 8.8
0 -9 6 119.99 9.2
0 -9 6 129.69 9.2
0 -9 6 109.59 8.7
0 -9 6 117.29 8.2
0 -9 6 106.19 9
1 -9 6 89.89 7.1
1 -9 6 86.49 6.7
1 -9 6 93.39 7
1 -9 6 86.89 6.3
3 8 -6 70.49 5.3
-3 -8 6 80.49 5.1
-3 -8 6 64.89 5.7
-2 -8 6 71.49 6.5
-2 -8 6 77.69 6.6
-2 -8 6 85.79 6.8
-2 -8 6 88.09 6.2
-2 -8 6 79.39 5.9
-1 -8 6 423.06 29.4
-1 -8 6 483.05 30.1
-1 -8 6 439.36 30.1
-1 -8 6 443.36 30
0 -8 6 181.98 14.4
0 -8 6 197.48 13.2
0 -8 6 210.28 14.7
0 -8 6 170.18 14.4
0 -8 6 208.18 14.1
1 -8 6 74.39 6.6
1 -8 6 68.69 6.7
1 -8 6 70.59 6.3
1 -8 6 70.79 5.7
1 -8 6 78.89 7.3
2 -8 6 128.29 8.7
2 -8 6 123.19 9.3
2 -8 6 117.09 8.7
-3 -7 6 123.19 9.5
-3 -7 6 138.49 8.9
-2 -7 6 142.69 10.6
-2 -7 6 150.88 10.9
-2 -7 6 157.08 10.4
-2 -7 6 126.59 10.8
-2 -7 6 134.19 9.8
-1 -7 6 175.38 14.2
-1 -7 6 188.68 12.9
-1 -7 6 169.38 14
-1 -7 6 197.48 13.7
-1 -7 6 204.48 14.1
0 -7 6 61.79 9.3
0 -7 6 54.79 8.6
0 -7 6 72.89 7
0 -7 6 69.19 6.3
1 -7 6 166.28 11.1
1 -7 6 168.38 12.6
1 -7 6 145.59 12.2
1 -7 6 145.59 12.8
2 -7 6 125.49 9.3
2 -7 6 118.79 10.4
2 -7 6 116.79 10
2 -7 6 131.29 9
2 -7 6 122.89 9.8
2 -7 6 118.49 9.2
3 -7 6 114.19 9
3 -7 6 121.39 8.3
3 -7 6 118.69 8.3
4 6 -6 225.98 15.4
-4 -6 6 248.78 15.7
3 6 -6 348.37 22.3
-3 -6 6 322.17 21.4
-2 -6 6 505.65 35.1
-2 -6 6 502.25 29.5
-2 -6 6 425.56 30.3
-2 -6 6 417.76 29.2
-2 -6 6 473.25 31.1
-2 -6 6 391.66 29.6
-1 -6 6 145.39 10.8
-1 -6 6 153.28 11.6
-1 -6 6 141.59 10.1
-1 -6 6 141.49 11.4
-1 -6 6 131.09 11.3
-1 -6 6 137.99 11.2
-1 -6 6 143.69 11.5
0 -6 6 382.36 26.6
0 -6 6 374.36 25.8
0 -6 6 422.96 26.6
0 -6 6 381.56 26.5
0 -6 6 365.66 26.8
0 -6 6 357.86 24.7
1 -6 6 133.49 11.1
1 -6 6 102.69 10.6
1 -6 6 128.59 9
1 -6 6 110.89 9
1 -6 6 127.39 10.4
1 -6 6 138.59 10
1 -6 6 108.09 10.6
1 -6 6 126.39 10.4
2 -6 6 107.39 8.6
2 -6 6 104.99 8.4
2 -6 6 110.89 10
2 -6 6 117.19 10.3
2 -6 6 105.09 10
2 -6 6 99.09 9
3 -6 6 214.78 16.4
3 -6 6 243.98 16.2
3 -6 6 221.58 15
3 -6 6 204.38 16.4
3 -6 6 210.98 16.4
4 -6 6 48.4 4.2
4 5 -6 201.48 13.4
-4 -5 6 198.68 13.5
3 5 -6 59.39 5.3
-3 -5 6 54.39 4.3
-2 -5 6 252.47 17.4
-2 -5 6 258.97 18.8
-2 -5 6 226.88 16.8
-2 -5 6 250.47 16.7
-2 -5 6 240.38 17.1
-2 -5 6 252.77 16.1
-2 -5 6 221.18 16.8
-1 -5 6 315.37 21.5
-1 -5 6 311.97 21.4
-1 -5 6 304.27 20.2
-1 -5 6 289.47 21.7
-1 -5 6 323.17 21.1
-1 -5 6 327.77 21.7
-1 -5 6 291.27 21.7
0 -5 6 482.05 32
0 -5 6 524.35 32.2
0 -5 6 474.35 31.2
0 -5 6 465.15 30.1
0 -5 6 464.55 31.7
0 -5 6 451.75 31.2
0 -5 6 427.56 31.5
1 -5 6 377.56 25.3
1 -5 6 386.26 25.7
1 -5 6 401.26 26.3
1 -5 6 355.26 27.3
1 -5 6 458.45 27.1
1 -5 6 356.46 27.1
2 -5 6 797.92 55.39
2 -5 6 872.41 55.99
2 -5 6 825.02 53.39
2 -5 6 799.82 53.79
2 -5 6 770.22 55.49
2 -5 6 957.8 54.89
3 -5 6 472.95 30.2
3 -5 6 435.26 29.9
3 -5 6 491.45 31.6
3 -5 6 463.35 30.1
3 -5 6 446.26 32
3 -5 6 428.46 31.7
4 -5 6 4 1.9
4 -5 6 4.3 2.1
4 -5 6 3.4 1.1
4 -5 6 3.5 1.1
4 -5 6 2.8 1.6
-4 -4 6 35.9 4.2
-4 -4 6 42.9 3.8
-4 -4 6 41.2 3.8
-3 -4 6 17.6 2.8
-3 -4 6 20.1 2.2
-3 -4 6 16.2 4.5
-3 -4 6 19.5 2.9
-2 -4 6 276.97 18.9
-2 -4 6 229.48 16.9
-2 -4 6 240.48 16.3
-2 -4 6 251.97 17.5
-2 -4 6 246.38 17.2
-2 -4 6 218.28 16.9
-2 -4 6 273.17 17.2
-1 -4 6 275.57 16.7
-1 -4 6 245.08 17.7
-1 -4 6 257.97 17.5
-1 -4 6 255.47 17.5
-1 -4 6 266.87 17.5
-1 -4 6 244.38 17.2
-1 -4 6 224.88 17.8
-1 -4 6 256.37 18.1
0 -4 6 161.58 11.8
0 -4 6 159.58 12
0 -4 6 160.58 11
0 -4 6 150.78 12.2
0 -4 6 165.78 11.9
0 -4 6 155.98 12.2
0 -4 6 185.68 13.2
1 -4 6 60.29 5.9
1 -4 6 67.09 6.4
1 -4 6 63.39 5.6
1 -4 6 66.29 5.4
1 -4 6 60.39 5
1 -4 6 59.79 6
1 -4 6 53.69 6.3
1 -4 6 66.69 6.9
2 -4 6 199.48 16.8
2 -4 6 187.68 15.2
2 -4 6 222.88 15.5
2 -4 6 237.08 17.6
2 -4 6 244.78 15.3
2 -4 6 234.08 16.4
2 -4 6 211.78 15.3
3 -4 6 405.66 26.6
3 -4 6 352.46 24.7
3 -4 6 338.47 24.7
3 -4 6 383.56 27
3 -4 6 358.56 24.9
3 -4 6 355.06 26.9
3 -4 6 394.66 25
4 -4 6 106.79 7.6
4 -4 6 105.39 9.4
4 -4 6 88.99 8.8
5 -4 6 98.09 7.3
5 -4 6 105.39 9.1
4 3 -6 119.49 8.8
-4 -3 6 129.09 9
-4 -3 6 110.79 8.8
-4 -3 6 123.49 9
3 3 -6 409.06 24.6
-3 -3 6 325.47 24.9
-3 -3 6 342.77 24.3
-3 -3 6 381.46 24.7
-2 -3 6 129.89 9
-2 -3 6 109.79 8.9
-2 -3 6 125.29 9.2
-2 -3 6 107.99 8.2
-2 -3 6 112.89 10.3
-1 -3 6 22.4 2.8
-1 -3 6 16.2 2.9
-1 -3 6 22.2 2.9
-1 -3 6 19.4 3.6
-1 -3 6 22.3 4.4
-1 -3 6 24.4 2.6
-1 -3 6 19.9 2.3
-1 -3 6 24.8 2.9
0 -3 6 378.06 23.7
0 -3 6 360.46 23.8
0 -3 6 355.26 24.3
0 -3 6 334.17 23.5
0 -3 6 362.46 26.4
1 -3 6 1368.56 88.29
1 -3 6 1477.05 89.59
1 -3 6 1374.06 88.69
1 -3 6 1505.75 89.49
1 -3 6 1326.47 88.59
1 -3 6 1383.36 88.19
1 -3 6 1353.06 87.59
1 -3 6 1445.86 89.29
2 -3 6 48.3 5.2
2 -3 6 45.3 4.3
2 -3 6 49.8 6
2 -3 6 43.2 4.5
2 -3 6 42.1 4.8
2 -3 6 49.2 4.7
2 -3 6 37.5 4.3
2 -3 6 50.09 5.7
3 -3 6 20.4 4.7
3 -3 6 12.9 2.7
3 -3 6 16.5 3
3 -3 6 8.1 2.2
3 -3 6 16.4 4.6
3 -3 6 11 2.2
4 -3 6 153.78 12.8
4 -3 6 147.99 11.3
4 -3 6 145.99 12.7
4 -3 6 142.79 12.6
5 -3 6 33.4 3.9
5 -3 6 37 3.2
-5 -2 6 36.7 2.8
4 2 -6 78.39 6
-4 -2 6 84.59 6.3
-4 -2 6 66.69 6
-4 -2 6 67.09 6.1
-3 -2 6 489.65 32.4
-2 -2 6 686.93 41.7
-2 -2 6 603.94 41.8
-1 -2 6 630.74 45.2
-1 -2 6 706.23 45.8
-1 -2 6 797.92 45.7
0 -2 6 398.16 27
0 -2 6 415.16 27.1
0 -2 6 428.36 27.2
1 -2 6 894.31 54.09
1 -2 6 839.62 53.19
1 -2 6 843.92 53.59
1 -2 6 752.82 53.89
1 -2 6 867.61 54.09
1 -2 6 800.92 52.59
1 -2 6 877.11 53.09
1 -2 6 819.32 54.99
2 -2 6 76.09 6.8
2 -2 6 69.49 6.2
2 -2 6 69.09 6.1
2 -2 6 66.59 6.4
2 -2 6 70.29 5.8
2 -2 6 82.29 8
2 -2 6 65.29 7.1
2 -2 6 71.19 6.1
3 -2 6 25.2 4.4
3 -2 6 29.9 4
3 -2 6 31.5 3.9
3 -2 6 28.6 4.9
3 -2 6 29.9 4.8
3 -2 6 22 3.6
3 -2 6 28.4 4.5
3 -2 6 23.4 3.8
4 -2 6 707.33 44.4
4 -2 6 637.44 42.4
4 -2 6 609.54 42.4
4 -2 6 645.74 44.1
4 -2 6 631.34 43.9
5 -2 6 98.29 7.8
5 -2 6 107.69 9.3
5 -2 6 108.99 9
4 1 -6 123.49 8.9
-4 -1 6 104.29 9.2
-4 -1 6 128.99 9.4
-4 -1 6 119.99 9.1
3 1 -6 36.9 3.6
-3 -1 6 33.1 4.3
-3 -1 6 43.2 5.1
-3 -1 6 33.4 4.5
2 1 -6 91.29 8.1
2 1 -6 106.69 8
-2 -1 6 95.49 8.4
-2 -1 6 122.29 9.1
-2 -1 6 116.99 8.9
1 1 -6 1228.58 83.29
1 1 -6 1442.66 83.19
-1 -1 6 1269.57 83.19
-1 -1 6 1374.56 84.49
0 -1 6 202.58 14.6
0 -1 6 228.78 14.7
0 -1 6 225.78 15
1 -1 6 185.28 14.7
1 -1 6 210.88 14.8
1 -1 6 216.18 14.6
1 -1 6 217.48 14.4
2 -1 6 240.68 16.6
2 -1 6 220.18 16.9
2 -1 6 228.38 15.6
2 -1 6 218.68 15.4
2 -1 6 220.78 16.3
2 -1 6 239.28 16.3
3 -1 6 231.88 17.6
3 -1 6 273.07 19.1
3 -1 6 266.17 19.3
3 -1 6 261.47 18.3
3 -1 6 225.68 16.9
4 -1 6 485.55 31.1
4 -1 6 465.15 32.2
4 -1 6 422.46 30.1
4 -1 6 444.16 30.7
5 -1 6 44.7 4.6
5 -1 6 50.39 5.7
5 -1 6 53.49 5.7
5 -1 6 44.7 3.9
5 -1 6 51.79 5.5
-5 0 6 120.39 8.2
4 0 -6 204.78 14.3
-4 0 6 230.08 15.3
-4 0 6 189.18 15
-4 0 6 207.68 14.5
3 0 -6 679.23 41.1
3 0 -6 601.84 41.6
3 0 -6 624.54 41.2
-3 0 6 712.13 42.5
-3 0 6 648.34 41.9
-3 0 6 592.14 42.1
2 0 -6 949.11 56.29
2 0 -6 858.91 56.99
2 0 -6 912.91 56.79
2 0 -6 827.72 56.49
-2 0 6 894.61 57.19
1 0 -6 762.12 49.5
1 0 -6 772.22 48.5
1 0 -6 806.22 48.9
-1 0 6 702.43 49
-1 0 6 770.12 49.5
-1 0 6 821.62 49.2
0 0 -6 324.67 20.6
0 0 6 323.87 21
0 0 6 297.37 20.5
1 0 6 9.9 2.1
1 0 6 14.1 2.2
1 0 6 12.9 2.4
1 0 6 10.7 2.5
1 0 6 15.6 2.6
2 0 6 631.84 40.2
2 0 6 607.14 43.9
2 0 6 657.63 40.4
2 0 6 631.24 40.4
2 0 6 542.35 38.8
2 0 6 645.74 39.5
2 0 6 547.85 39.5
3 0 6 769.22 51.19
3 0 6 750.62 49.8
3 0 6 795.92 51.39
3 0 6 768.32 51.39
3 0 6 794.52 50.69
3 0 6 783.12 51.09
3 0 6 761.62 50.39
4 0 6 129.39 11.2
4 0 6 119.09 9.5
4 0 6 120.19 10
4 0 6 121.39 9.7
4 0 6 117.69 10.9
4 0 6 112.69 10.8
4 0 6 134.69 10.3
4 0 6 129.39 10.5
-5 0 -6 26.1 3.9
5 0 6 20.1 2.5
5 0 6 21.6 3.1
5 0 6 21.5 3.6
5 0 6 19.8 3.7
5 0 6 22.6 3.7
4 -1 -6 280.77 20
4 -1 -6 319.97 20.1
4 -1 -6 315.27 20.4
-4 1 6 297.17 20.7
-4 1 6 315.87 21.1
3 -1 -6 357.86 23.6
3 -1 -6 347.87 24.1
-3 1 6 360.06 23.8
-3 1 6 335.07 24.1
-3 1 6 360.96 24.2
2 -1 -6 250.27 16.6
2 -1 -6 223.28 16.2
2 -1 -6 238.78 17.1
2 -1 -6 228.88 16.6
-2 1 6 230.08 16.4
-2 1 6 248.28 16.9
-2 1 6 247.38 16.9
1 -1 -6 833.02 50.19
1 -1 -6 734.53 50.19
1 -1 -6 834.42 49.9
-1 1 6 806.92 50.49
-1 1 6 741.23 50.29
0 -1 -6 2003.9 121.59
0 1 6 2133.99 122.59
0 1 6 1944.71 121.59
0 1 6 1742.13 121.49
-1 -1 -6 409.36 27.6
1 1 6 439.56 28.1
2 1 6 1720.23 114.89
2 1 6 1895.51 115.19
2 1 6 1800.32 114.99
2 1 6 1892.61 115.29
3 1 6 647.04 47.2
3 1 6 784.12 48.1
3 1 6 740.43 51.89
3 1 6 658.43 47.3
3 1 6 767.12 48.1
3 1 6 789.92 47.9
3 1 6 697.83 47.1
4 1 6 28.6 4.1
4 1 6 29.2 3.8
4 1 6 29.2 4.3
4 1 6 23.4 4.1
4 1 6 28.2 5.1
4 1 6 25.3 3.7
4 1 6 36 4.5
4 1 6 28.6 4.4
5 1 6 371.86 24.6
5 1 6 317.97 23.1
5 1 6 348.67 23.7
5 1 6 365.96 24.5
4 -2 -6 297.37 19.2
4 -2 -6 244.68 18.2
4 -2 -6 299.97 18.9
4 -2 -6 284.77 18.7
-4 2 6 256.67 18.9
3 -2 -6 182.68 11.6
3 -2 -6 155.48 11.9
3 -2 -6 152.58 12.1
-3 2 6 169.48 12.4
-3 2 6 145.69 11.7
-3 2 6 174.68 12.5
2 -2 -6 211.78 14.1
2 -2 -6 211.78 14.7
2 -2 -6 194.08 14.8
2 -2 -6 209.48 15.1
2 -2 -6 204.08 14.5
2 -2 -6 195.88 14.5
-2 2 6 214.08 14.8
-2 2 6 213.48 14.9
1 -2 -6 482.55 29
1 -2 -6 419.36 29.2
1 -2 -6 482.75 29.2
1 -2 -6 435.56 30
-1 2 6 435.76 29.4
0 2 6 1342.57 80.09
0 2 6 1219.58 80.09
1 2 6 191.18 13.1
1 2 6 179.68 13.2
2 2 6 1384.06 89.69
2 2 6 1470.15 89.49
2 2 6 1454.85 89.69
2 2 6 1357.66 89.89
3 2 6 368.76 24.8
3 2 6 343.27 23.9
3 2 6 345.87 24
3 2 6 340.17 26.7
3 2 6 317.27 23.8
3 2 6 362.26 23.9
3 2 6 347.87 24.1
-4 -2 -6 32 4
-4 -2 -6 28.3 4.6
4 2 6 32.2 5
4 2 6 39.6 4.7
4 2 6 38.5 4.7
4 2 6 44.7 5.5
4 2 6 32 4.6
4 2 6 36 4.7
4 2 6 30.7 4.3
-5 -2 -6 559.34 35.4
5 2 6 486.45 34.8
5 2 6 570.74 35.7
5 2 6 494.45 34.9
5 2 6 563.34 36.2
4 -3 -6 87.69 6.3
4 -3 -6 87.69 6.9
4 -3 -6 84.29 6.4
-4 3 6 78.99 7
-4 3 6 83.69 6.8
3 -3 -6 91.09 8.5
3 -3 -6 114.49 8.5
3 -3 -6 102.99 8
3 -3 -6 109.69 9
-3 3 6 116.29 8.9
-3 3 6 92.39 8.6
2 -3 -6 628.84 41.1
2 -3 -6 607.64 40.7
2 -3 -6 684.43 42.8
2 -3 -6 620.24 40.3
2 -3 -6 608.34 42.6
2 -3 -6 630.14 40.4
1 -3 -6 182.18 13.3
1 -3 -6 162.08 12.3
1 -3 -6 189.98 12.4
1 -3 -6 153.78 12.3
1 -3 -6 172.28 12
-1 3 6 200.18 12.7
-1 3 6 174.58 12.4
0 -3 -6 183.68 12.8
0 3 6 191.58 13.7
1 3 6 841.82 49.5
1 3 6 696.53 48.7
2 3 6 335.57 23.7
2 3 6 377.46 24.3
2 3 6 347.77 23.1
2 3 6 327.87 23.2
-3 -3 -6 646.54 38.8
3 3 6 578.84 37.5
3 3 6 612.34 38.4
3 3 6 536.75 37.9
3 3 6 574.84 37.7
3 3 6 553.94 38.9
3 3 6 551.74 37.6
3 3 6 524.65 38.2
-4 -3 -6 634.64 38
-4 -3 -6 530.05 38.8
4 3 6 539.35 39.5
4 3 6 554.04 38.4
4 3 6 553.24 38.4
4 3 6 640.34 39.2
4 3 6 624.04 38.7
4 3 6 532.95 38.4
4 3 6 637.54 39.8
-5 -3 -6 193.98 13.7
5 3 6 170.28 13.4
5 3 6 175.78 14.3
5 3 6 200.68 13.5
4 -4 -6 47.8 4
4 -4 -6 46.2 4.2
4 -4 -6 46.9 3.8
-4 4 6 54.69 4.1
3 -4 -6 254.37 17.7
3 -4 -6 295.77 18.3
3 -4 -6 244.98 17.6
3 -4 -6 263.47 18.2
-3 4 6 250.47 18.3
2 -4 -6 687.63 39.7
2 -4 -6 550.34 39.2
2 -4 -6 621.74 38.8
2 -4 -6 597.04 38.9
2 -4 -6 567.24 38.8
-2 4 6 586.14 39.2
-2 4 6 622.24 39.4
1 -4 -6 56.49 5.1
1 -4 -6 56.19 5.1
1 -4 -6 58.69 4.7
1 -4 -6 54.49 4.8
1 -4 -6 56.49 5.1
1 -4 -6 64.39 5.8
0 -4 -6 289.37 19.3
0 -4 -6 268.97 18.4
0 -4 -6 270.57 18.5
-1 -4 -6 1361.76 83.19
-1 -4 -6 1410.26 83.19
-1 -4 -6 1250.27 82.79
-1 -4 -6 1239.08 83.09
-2 -4 -6 64.49 6.1
-2 -4 -6 66.69 6.1
-2 -4 -6 68.89 6.6
2 4 6 70.69 7.3
2 4 6 75.79 7.2
-3 -4 -6 202.58 15.4
3 4 6 208.98 16.5
3 4 6 209.78 19.4
3 4 6 201.58 16.4
3 4 6 196.88 15.7
-4 -4 -6 305.47 24
-4 -4 -6 368.26 23.5
4 4 6 393.06 24.1
4 4 6 365.66 24.7
4 4 6 327.67 28.4
4 4 6 319.17 23.4
-5 -4 -6 32.9 3.4
-5 -4 -6 40.8 4.4
5 4 6 41.9 7.9
5 4 6 37.7 4.3
4 -5 -6 141.39 10
4 -5 -6 160.18 10.2
3 -5 -6 117.69 9.7
3 -5 -6 132.19 9.8
3 -5 -6 120.39 9.3
3 -5 -6 138.39 9.9
-3 5 6 139.29 9.8
-3 5 6 136.79 9.5
2 -5 -6 60.39 5
2 -5 -6 57.39 5.6
2 -5 -6 69.19 5.8
2 -5 -6 56.59 5.2
2 -5 -6 55.79 5.6
2 -5 -6 65.59 5.7
-2 5 6 60.79 5.5
-2 5 6 59.59 5.4
1 -5 -6 239.68 17.4
1 -5 -6 258.97 17.2
1 -5 -6 284.87 17.6
1 -5 -6 229.68 17.3
0 -5 -6 137.09 10
0 -5 -6 120.79 9.3
0 -5 -6 122.69 11.3
0 -5 -6 122.19 9.1
0 -5 -6 117.89 9.1
-1 -5 -6 489.85 33.7
-1 -5 -6 505.45 34
-1 -5 -6 541.85 33.8
-1 -5 -6 523.25 33.9
-2 -5 -6 173.28 13.2
-2 -5 -6 183.18 12.7
-2 -5 -6 162.88 12.7
-2 -5 -6 167.78 14
2 5 6 183.68 14.3
-3 -5 -6 285.87 21.2
-3 -5 -6 310.97 22.2
3 5 6 325.97 21.8
3 5 6 312.17 23.6
3 5 6 318.67 22.6
-4 -5 -6 281.77 21
4 5 6 308.87 22.4
4 5 6 307.37 23.5
-5 -5 -6 5.5 1.3
-5 -5 -6 3.2 1.4
-5 -5 -6 6.2 1.8
5 5 6 2.4 2.1
5 5 6 3.5 1.4
3 -6 -6 108.19 7.8
3 -6 -6 105.59 7.9
2 -6 -6 79.19 6.5
2 -6 -6 69.89 6
2 -6 -6 70.29 6.5
2 -6 -6 77.29 6.4
2 -6 -6 67.99 6.3
2 -6 -6 77.79 6.5
1 -6 -6 612.94 42.7
1 -6 -6 631.14 42.8
1 -6 -6 747.63 42.8
1 -6 -6 661.43 42.6
0 -6 -6 470.35 35.4
0 -6 -6 490.25 34.1
0 -6 -6 540.55 33.7
0 -6 -6 559.04 33.8
-1 -6 -6 612.34 37.3
-1 -6 -6 573.04 38.1
-1 -6 -6 576.54 38
-1 -6 -6 549.95 37.7
-2 -6 -6 104.79 9.2
-2 -6 -6 105.19 8
-2 -6 -6 123.29 10.7
-2 -6 -6 104.99 8.6
-2 -6 -6 122.69 9.1
2 6 6 118.99 9.6
-3 -6 -6 49.8 5.1
-3 -6 -6 60.09 4.9
-3 -6 -6 50.09 4.4
3 6 6 42.3 6.9
3 6 6 44.3 6.2
-4 -6 -6 316.87 20
-4 -6 -6 280.37 19.3
-4 -6 -6 263.97 20.3
4 6 6 307.77 19.7
-5 -6 -6 89.39 6.9
-5 -6 -6 104.39 7.8
-5 -6 -6 107.99 7.2
3 -7 -6 211.58 14.4
3 -7 -6 219.58 14.3
2 -7 -6 267.27 18.4
2 -7 -6 283.57 18.8
1 -7 -6 283.27 18.5
1 -7 -6 256.37 18.9
1 -7 -6 292.17 18.7
1 -7 -6 241.68 18.7
0 -7 -6 60.59 7.1
0 -7 -6 59.59 5.7
0 -7 -6 58.79 5.6
0 -7 -6 75.49 6.4
-1 -7 -6 229.88 17.1
-1 -7 -6 250.57 18.1
-1 -7 -6 254.87 16.7
-1 -7 -6 220.68 17.4
1 7 6 259.07 18.6
-2 -7 -6 652.03 43.9
-2 -7 -6 696.23 42.2
-2 -7 -6 584.54 42.2
2 7 6 656.53 42.2
-3 -7 -6 143.09 9.4
3 7 6 109.89 10.9
-4 -7 -6 96.09 7.9
-4 -7 -6 77.59 6.3
-4 -7 -6 96.09 7
2 -8 -6 225.88 16
2 -8 -6 243.48 17.3
1 -8 -6 587.24 36.7
1 -8 -6 573.14 36.7
1 -8 -6 528.45 36.9
0 -8 -6 511.95 33.5
0 -8 -6 475.95 32.5
-1 -8 -6 31 3.7
-1 -8 -6 31.3 3.8
-1 -8 -6 26.7 5.3
-1 -8 -6 26.1 3.4
-1 -8 -6 20.9 3.8
1 8 6 24.1 3.6
1 8 6 33.6 7.3
-2 -8 -6 255.87 19.2
-2 -8 -6 234.48 19.9
-2 -8 -6 271.37 20.1
-2 -8 -6 278.77 18
-2 -8 -6 240.88 18
-3 -8 -6 141.59 10.8
-3 -8 -6 146.69 10.1
-3 -8 -6 126.19 9.3
-4 -8 -6 22.7 2.9
-4 -8 -6 18.6 2.8
-4 -8 -6 19.4 2
4 8 6 14.4 2.7
-5 -8 -6 157.88 9.2
5 8 6 126.89 9.7
2 -9 -6 85.29 6.5
2 -9 -6 87.99 6.4
1 -9 -6 139.99 10.3
1 -9 -6 148.49 12
1 -9 -6 139.39 10.5
0 -9 -6 346.27 23.8
0 9 6 367.76 25.2
-1 -9 -6 90.69 7.1
-1 -9 -6 84.99 7.1
-1 -9 -6 88.79 7.4
1 9 6 77.79 8.3
-2 -9 -6 257.67 18.5
-2 -9 -6 287.07 18.9
-3 -9 -6 456.25 30.8
-3 -9 -6 483.55 30.7
-4 -9 -6 191.08 11.9
-4 -9 -6 172.48 11.2
4 9 6 157.98 12.3
1 -10 -6 25.5 2.7
1 -10 -6 28 2.9
0 -10 -6 122.69 9.3
0 -10 -6 133.69 9.6
0 10 6 120.39 10.6
-1 -10 -6 85.09 6.8
-1 -10 -6 93.29 7.1
1 10 6 74.39 7.9
-2 -10 -6 75.39 6.4
-2 -10 -6 73.99 6.3
-2 -10 -6 78.39 7
-2 -10 -6 86.69 6.4
-3 -10 -6 246.88 16.1
-3 -10 -6 251.27 16
3 10 6 213.58 16.2
0 -11 -6 5.1 1.1
0 -11 -6 6.7 1.2
-1 -11 -6 133.39 11.4
-1 -11 -6 169.98 10.9
-1 -11 -6 157.18 10.4
-2 -11 -6 129.99 8.9
-2 -11 -6 127.39 8.9
2 11 6 119.09 8.9
-1 -9 7 50.89 4.4
-1 -9 7 41.9 4.1
-1 -9 7 50.79 4.2
-1 -9 7 39.7 3.9
-1 -9 7 46.7 3.6
0 -9 7 75.39 5.9
0 -9 7 86.19 6.3
0 -9 7 78.59 6.3
0 -9 7 78.39 5.6
0 -9 7 68.69 6
1 -9 7 102.69 7.8
1 -9 7 119.59 7.9
2 8 -7 122.99 8.6
-2 -8 7 130.79 8.4
-2 -8 7 115.69 8.7
-2 -8 7 121.99 8.9
-1 -8 7 32.6 3.6
-1 -8 7 41.1 3.3
-1 -8 7 36.3 4
-1 -8 7 28.8 3.6
-1 -8 7 33.6 3.8
0 -8 7 37.3 3.4
0 -8 7 42.8 4.4
0 -8 7 41.4 4.6
0 -8 7 34.8 4
0 -8 7 37.5 4.6
1 -8 7 109.79 9
1 -8 7 116.29 9.2
1 -8 7 118.59 8.9
2 -8 7 23.7 2.9
2 -8 7 21.7 2.3
2 -8 7 24.1 2.5
2 -8 7 21.3 2.1
3 7 -7 18.6 2.1
-3 -7 7 21.9 1.8
-3 -7 7 22.7 2.4
-2 -7 7 31 3
-2 -7 7 28.2 3.3
-2 -7 7 36.2 3.8
-2 -7 7 29.2 2.7
-1 -7 7 454.05 33
-1 -7 7 532.15 32.7
-1 -7 7 512.55 33.4
-1 -7 7 517.35 33.1
-1 -7 7 480.65 32
0 -7 7 334.97 24.7
0 -7 7 398.66 23.6
0 -7 7 387.76 24.9
0 -7 7 349.47 24.9
0 -7 7 323.87 24.1
1 -7 7 126.59 9.9
1 -7 7 130.99 8.9
1 -7 7 109.89 10.1
1 -7 7 120.79 11.3
1 -7 7 119.69 13.5
2 -7 7 40.9 5.2
2 -7 7 43.2 4.1
2 -7 7 50.59 6.4
2 -7 7 48.4 4
2 -7 7 41.4 4.5
3 -7 7 126.39 9.3
3 6 -7 124.09 9.5
-3 -6 7 115.19 7.9
-3 -6 7 120.09 9.2
-2 -6 7 86.29 8.9
-2 -6 7 80.49 7.2
-2 -6 7 74.79 6.3
-2 -6 7 89.39 6.6
-2 -6 7 92.49 7.1
-2 -6 7 74.49 6.9
-1 -6 7 566.84 41.5
-1 -6 7 548.45 39
-1 -6 7 649.43 39.1
-1 -6 7 586.94 38.8
-1 -6 7 585.24 38.8
-1 -6 7 610.24 41.3
-1 -6 7 567.94 38.1
0 -6 7 221.58 17.2
0 -6 7 243.18 18.3
0 -6 7 257.37 16.6
0 -6 7 249.08 18.4
0 -6 7 233.58 17.6
0 -6 7 243.98 18.1
0 -6 7 276.17 18.2
1 -6 7 46.2 6.1
1 -6 7 41.3 4.6
1 -6 7 55.39 6
1 -6 7 44.5 6.1
1 -6 7 51.79 7.5
2 -6 7 173.08 14.5
2 -6 7 183.68 13.2
2 -6 7 169.08 13.7
2 -6 7 202.58 12.9
2 -6 7 196.68 16.2
2 -6 7 199.78 14.9
2 -6 7 165.48 13.1
3 -6 7 220.88 16.1
3 -6 7 190.08 15.6
3 -6 7 181.88 13.4
3 -6 7 205.58 13.9
3 -6 7 196.78 14.3
4 5 -7 53.29 3.9
-4 -5 7 41.1 3.6
3 5 -7 287.97 19.6
-3 -5 7 273.07 19.5
-3 -5 7 318.77 19.8
-2 -5 7 536.05 36.5
-2 -5 7 605.14 36.8
-2 -5 7 534.15 37.7
-2 -5 7 614.14 35.7
-2 -5 7 510.25 36.4
-1 -5 7 265.17 20.5
-1 -5 7 271.57 20.2
-1 -5 7 317.27 19.3
-1 -5 7 312.77 20.1
-1 -5 7 299.97 19.9
-1 -5 7 295.97 20.5
-1 -5 7 291.87 20.9
-1 -5 7 266.37 20.2
0 -5 7 13 2.8
0 -5 7 16.6 3.8
0 -5 7 11.6 2.5
0 -5 7 14 2
0 -5 7 12.5 3
0 -5 7 10.3 2.9
0 -5 7 11.1 2.8
0 -5 7 11.2 2.4
1 -5 7 142.39 11.1
1 -5 7 150.98 11.7
1 -5 7 130.79 11.9
1 -5 7 155.08 11.6
1 -5 7 126.89 10.4
1 -5 7 123.99 9.8
1 -5 7 134.79 11.8
2 -5 7 369.36 23
2 -5 7 392.16 24.4
2 -5 7 316.67 25.2
2 -5 7 369.56 23.6
2 -5 7 319.07 24.9
2 -5 7 309.67 25
2 -5 7 332.07 23.1
3 -5 7 89.29 8.6
3 -5 7 88.29 8.7
3 -5 7 83.49 8.3
3 -5 7 93.19 7.2
3 -5 7 95.89 8.1
4 -5 7 98.79 8.3
4 -5 7 113.99 8.7
4 -5 7 110.59 7.6
4 4 -7 50.19 3.8
-4 -4 7 47.9 4.4
-4 -4 7 47.1 3.9
3 4 -7 608.34 39.4
-3 -4 7 609.84 39.3
-3 -4 7 614.34 40.3
-2 -4 7 699.03 42.3
-2 -4 7 675.63 41.3
-2 -4 7 585.24 42.1
-1 -4 7 81.29 7.5
-1 -4 7 75.99 6.8
-1 -4 7 85.39 6.1
-1 -4 7 72.89 6.7
-1 -4 7 84.89 6.8
-1 -4 7 73.59 7.1
-1 -4 7 81.39 6.7
-1 -4 7 83.39 7.1
0 -4 7 484.95 31.6
0 -4 7 479.35 31.8
0 -4 7 497.05 31.1
0 -4 7 505.25 32.2
0 -4 7 449.46 31.9
0 -4 7 433.56 31.6
0 -4 7 494.25 32
1 -4 7 774.42 46.5
1 -4 7 637.44 45.6
1 -4 7 777.62 47.5
1 -4 7 719.83 46.8
1 -4 7 728.53 46.5
1 -4 7 624.74 45.4
2 -4 7 480.15 36.5
2 -4 7 506.85 36.4
2 -4 7 540.55 33.9
2 -4 7 539.45 34.4
2 -4 7 543.35 35.2
3 -4 7 71.29 8.2
3 -4 7 79.19 6.7
3 -4 7 73.69 6.3
3 -4 7 85.79 7.7
3 -4 7 73.59 8.1
4 -4 7 91.19 8.3
4 -4 7 92.29 8.2
4 -4 7 90.19 8.4
4 3 -7 69.69 4.9
-4 -3 7 51.29 5.8
-4 -3 7 66.29 5.6
-4 -3 7 55.69 4.7
-3 -3 7 212.98 14.2
-3 -3 7 188.98 14
-3 -3 7 191.28 13.8
2 3 -7 49.7 5.2
-2 -3 7 54.89 5.1
-2 -3 7 61.29 5.1
-2 -3 7 52.19 5.1
-2 -3 7 51.59 4.2
-1 -3 7 44 4.8
-1 -3 7 50.59 4.6
-1 -3 7 43.2 4.4
-1 -3 7 50.39 4.7
-1 -3 7 48.1 3.9
-1 -3 7 44.8 5
-1 -3 7 49.8 5
-1 -3 7 47.9 5.3
0 -3 7 546.15 39
0 -3 7 545.35 38.7
0 -3 7 549.74 38.5
0 -3 7 600.34 38.9
0 -3 7 650.93 38.7
0 -3 7 621.84 37.8
0 -3 7 657.83 39.1
1 -3 7 346.17 22.7
1 -3 7 331.37 22.3
1 -3 7 305.37 22.2
1 -3 7 321.57 21.8
1 -3 7 317.37 21.2
1 -3 7 323.27 21.8
2 -3 7 392.66 28.2
2 -3 7 397.26 28.2
2 -3 7 380.76 28.2
2 -3 7 418.26 26.6
2 -3 7 403.76 26
2 -3 7 380.56 27.1
3 -3 7 468.45 37.5
3 -3 7 570.54 35.2
3 -3 7 532.75 34.8
3 -3 7 549.05 36.2
3 -3 7 514.55 37
4 -3 7 268.27 20.3
4 -3 7 268.27 20.3
5 -3 7 43.6 4.1
5 -3 7 42.2 3.6
5 -3 7 34.4 2.9
4 2 -7 71.79 5.6
-4 -2 7 68.19 5.5
-4 -2 7 73.59 5.6
-4 -2 7 60.39 5.5
-3 -2 7 72.59 6.2
-3 -2 7 71.59 6.5
-3 -2 7 67.79 6.2
2 2 -7 87.09 7.3
-2 -2 7 91.59 7.2
-2 -2 7 87.59 7.3
-1 -2 7 153.28 11.7
-1 -2 7 151.78 11.4
-1 -2 7 145.79 12.2
-1 -2 7 184.18 12
-1 -2 7 175.48 11.7
-1 -2 7 170.48 11.8
0 -2 7 609.44 40.1
0 -2 7 625.24 39.5
0 -2 7 635.44 39.5
0 -2 7 586.54 39.7
1 -2 7 277.97 19.3
1 -2 7 310.67 20.7
1 -2 7 294.77 19.9
1 -2 7 288.67 20.2
1 -2 7 323.67 20.7
1 -2 7 271.27 20.2
1 -2 7 304.37 20.9
2 -2 7 13 2.5
2 -2 7 10 2.2
2 -2 7 16.2 4.2
2 -2 7 14.4 3.2
2 -2 7 15.9 3.8
2 -2 7 13.8 2.9
2 -2 7 13.7 2.2
2 -2 7 18.1 3.8
3 -2 7 20.6 3.5
3 -2 7 26 3.5
3 -2 7 23.4 3.6
3 -2 7 27 4.5
3 -2 7 25.5 4.9
4 -2 7 145.79 13.6
4 -2 7 183.68 12.6
4 -2 7 140.39 13.5
4 -2 7 175.18 12.2
5 -2 7 83.89 7
5 -2 7 86.59 6.1
5 -2 7 67.49 7.5
-4 -1 7 224.08 14.7
-4 -1 7 202.38 14.7
-4 -1 7 223.88 14.8
3 1 -7 332.57 22.2
-3 -1 7 315.87 21.6
-3 -1 7 310.77 22.4
-2 -1 7 795.62 49.6
-2 -1 7 766.52 49.7
-2 -1 7 760.42 49.7
1 1 -7 272.87 18.6
-1 -1 7 268.87 18.5
-1 -1 7 284.67 19.3
-1 -1 7 277.67 18.3
0 -1 7 52.09 4.6
0 -1 7 58.29 5.2
0 -1 7 52.59 4.8
0 -1 7 56.89 5.2
0 -1 7 57.79 4.9
1 -1 7 898.71 55.19
1 -1 7 901.31 54.69
1 -1 7 789.02 53.79
1 -1 7 850.21 55.19
1 -1 7 843.32 55.29
2 -1 7 504.65 33
2 -1 7 545.75 34.2
2 -1 7 504.35 34
2 -1 7 488.05 33.3
3 -1 7 217.18 15.2
3 -1 7 221.78 14.9
3 -1 7 166.68 15.5
3 -1 7 193.38 17.5
3 -1 7 183.08 14
4 -1 7 16.2 3.9
4 -1 7 14.6 3.3
4 -1 7 16.6 3.7
4 -1 7 21.9 3.2
4 -1 7 25.9 4.7
-5 1 -7 37.3 4.1
5 -1 7 29.1 4.1
5 -1 7 28.5 4.5
-4 0 7 229.38 14.3
-4 0 7 199.88 14.6
3 0 -7 54.29 5.5
-3 0 7 59.39 6.7
-3 0 7 59.49 6
-3 0 7 72.89 7
2 0 -7 287.97 18.7
2 0 -7 328.87 20.1
2 0 -7 260.17 19.5
2 0 -7 276.37 19.3
-2 0 7 264.67 19.4
1 0 -7 1393.16 86.79
1 0 -7 1298.07 86.89
-1 0 7 1480.45 88.39
-1 0 7 1312.17 86.69
-1 0 7 1432.96 86.89
0 0 7 874.31 59.59
0 0 7 963 59.99
0 0 7 1001.5 59.79
1 0 7 199.38 14.1
1 0 7 189.88 14
1 0 7 189.08 13.6
1 0 7 208.18 14.3
1 0 7 189.58 13.9
1 0 7 193.78 14.1
2 0 7 88.59 8.3
2 0 7 101.39 8.6
2 0 7 102.59 8
2 0 7 95.69 7.5
2 0 7 96.89 8.2
2 0 7 98.09 7.9
3 0 7 332.57 21.6
3 0 7 340.87 22
3 0 7 291.67 22.9
3 0 7 322.87 23.9
3 0 7 334.67 23.8
3 0 7 299.47 21.6
4 0 7 45.7 5.7
4 0 7 47.6 6.4
4 0 7 50.09 5.4
4 0 7 53.09 6.7
4 0 7 51.49 6.7
4 0 7 57.09 6
4 0 7 47.4 6.3
4 0 7 53.79 5.4
-5 0 -7 178.78 12.9
5 0 7 159.98 12
5 0 7 174.58 11.2
5 0 7 153.68 13
4 -1 -7 515.95 32.1
-4 1 7 492.95 32.3
-4 1 7 524.75 31.9
-4 1 7 470.15 32.4
3 -1 -7 188.28 13.5
3 -1 -7 213.28 14.1
3 -1 -7 195.48 13.2
-3 1 7 208.78 13.5
-3 1 7 168.28 14.1
2 -1 -7 82.19 7.4
2 -1 -7 96.39 7.4
2 -1 -7 99.69 7.4
2 -1 -7 92.29 8.6
2 -1 -7 98.69 7
2 -1 -7 105.29 7.6
-2 1 7 81.79 7.8
-2 1 7 93.39 8.1
1 -1 -7 453.95 30.9
1 -1 -7 439.06 31.4
1 -1 -7 548.65 30.8
-1 1 7 477.45 30.9
-1 1 7 458.95 30.8
0 -1 -7 225.38 14
0 1 7 187.48 13.7
0 1 7 216.18 14.7
0 1 7 192.78 13.8
1 1 7 95.29 7.5
1 1 7 93.09 7.6
1 1 7 91.59 7.9
1 1 7 97.39 7.7
1 1 7 103.79 7.9
1 1 7 102.29 8
1 1 7 89.99 7.8
-2 -1 -7 313.87 20.4
2 1 7 308.97 20.6
2 1 7 295.87 21.1
2 1 7 257.67 20.8
2 1 7 309.87 20.5
2 1 7 287.97 19.7
3 1 7 631.34 41.9
3 1 7 587.34 43.4
3 1 7 679.73 43.4
3 1 7 688.43 42.6
4 1 7 124.59 11.1
4 1 7 133.89 10.9
4 1 7 128.59 11.2
4 1 7 150.38 12.6
4 1 7 133.49 11.6
4 1 7 143.09 11.9
4 1 7 116.19 9.8
4 1 7 123.79 10
-5 -1 -7 90.99 7.6
5 1 7 80.99 6.8
5 1 7 81.49 7.4
5 1 7 89.79 6.5
5 1 7 77.99 7.8
5 1 7 80.79 7.5
4 -2 -7 122.39 8
4 -2 -7 114.59 7.8
4 -2 -7 103.59 8
-4 2 7 122.69 8.4
-4 2 7 107.29 8.4
3 -2 -7 428.66 28.4
3 -2 -7 444.96 28.2
3 -2 -7 471.05 28.7
3 -2 -7 453.85 29.2
-3 2 7 383.46 28.9
2 -2 -7 770.82 53.49
2 -2 -7 913.11 53.29
2 -2 -7 874.11 53.59
2 -2 -7 838.12 53.49
2 -2 -7 803.62 53.79
-2 2 7 908.41 54.39
-2 2 7 777.52 54.09
1 -2 -7 1102.49 68.29
1 -2 -7 991 68.29
1 -2 -7 1054.69 67.99
1 -2 -7 1036 69.19
1 -2 -7 1146.89 68.09
-1 2 7 1153.28 68.19
0 -2 -7 878.21 54.59
0 2 7 901.31 54.49
0 2 7 809.52 54.29
-1 -2 -7 503.25 32.6
1 2 7 525.15 32.7
1 2 7 456.55 32.3
1 2 7 508.05 32.8
-2 -2 -7 389.16 25.1
2 2 7 384.26 25.5
2 2 7 362.26 25.2
2 2 7 368.06 25.7
2 2 7 387.36 25.6
2 2 7 329.07 25.3
2 2 7 365.36 24.9
2 2 7 382.96 25.8
3 2 7 290.57 20.9
3 2 7 326.37 21.6
3 2 7 291.27 21
3 2 7 306.87 21.2
3 2 7 256.57 20
3 2 7 279.47 20.3
3 2 7 304.77 21.5
-4 -2 -7 292.67 23.4
-4 -2 -7 343.67 22.6
4 2 7 360.56 26.7
4 2 7 306.37 22.9
4 2 7 302.77 23
4 2 7 365.86 24.5
4 2 7 340.47 23.5
4 2 7 320.47 22.4
-5 -2 -7 107.79 8.6
5 2 7 106.79 8.8
5 2 7 94.29 7.8
5 2 7 101.59 7.5
5 2 7 96.59 8.1
5 2 7 90.59 8.4
4 -3 -7 58.69 4.3
4 -3 -7 56.49 4.3
4 -3 -7 51.79 4.2
-4 3 7 58.29 4.5
3 -3 -7 459.55 31.3
3 -3 -7 516.45 31.3
3 -3 -7 514.45 30.9
3 -3 -7 436.26 31
-3 3 7 461.15 31.4
2 -3 -7 104.39 9.1
2 -3 -7 124.09 8.9
2 -3 -7 129.59 9.6
2 -3 -7 115.09 9.2
-2 3 7 129.99 9.7
-2 3 7 131.59 9.8
1 -3 -7 139.59 11.4
1 -3 -7 160.88 11.5
1 -3 -7 173.58 11.2
1 -3 -7 182.48 12.6
1 -3 -7 155.08 12.3
1 -3 -7 145.39 11
-1 3 7 163.28 11.3
0 -3 -7 897.91 54.79
0 -3 -7 838.52 54.49
0 -3 -7 813.82 55.59
0 3 7 907.51 54.49
0 3 7 858.01 54.39
-1 -3 -7 1023.1 66.39
-1 -3 -7 1152.38 66.49
1 3 7 1011.6 65.89
1 3 7 1047.2 66.89
1 3 7 1089.29 66.19
1 3 7 923.31 65.89
-2 -3 -7 1236.98 73.19
2 3 7 1234.38 73.39
2 3 7 1167.08 74.09
2 3 7 1036.8 72.29
2 3 7 1062.69 73.39
2 3 7 1260.97 73.59
2 3 7 1060.69 73.49
-3 -3 -7 270.77 20.3
3 3 7 284.97 19.7
3 3 7 288.37 20.7
3 3 7 254.27 19.2
3 3 7 288.97 19.8
3 3 7 272.67 20.2
3 3 7 271.47 19.4
-4 -3 -7 327.07 24.8
-4 -3 -7 380.66 24
4 3 7 368.46 25.2
4 3 7 372.46 24.6
4 3 7 330.07 24.5
4 3 7 310.07 24.3
4 3 7 387.86 24.7
4 3 7 337.77 24.1
-5 -3 -7 158.08 11.3
-5 -3 -7 143.09 10.2
5 3 7 146.39 10.5
5 3 7 137.59 10.9
5 3 7 140.69 10.9
4 -4 -7 5.5 0.8
3 -4 -7 194.18 13.2
3 -4 -7 208.08 14
3 -4 -7 172.38 13.4
3 -4 -7 191.38 13.7
-3 4 7 199.18 13.4
-3 4 7 208.58 14.3
2 -4 -7 277.37 18
2 -4 -7 258.87 18.3
2 -4 -7 284.77 18.7
2 -4 -7 243.38 18.6
2 -4 -7 284.37 18
2 -4 -7 247.28 18.2
-2 4 7 259.97 18
-2 4 7 278.87 18.2
1 -4 -7 418.36 28.2
1 -4 -7 389.66 28.6
-1 4 7 432.26 27.7
-1 4 7 478.75 27.9
0 -4 -7 449.06 27.5
0 -4 -7 399.76 27
0 -4 -7 392.66 28
0 4 7 407.56 26.8
0 4 7 426.76 26.8
-1 -4 -7 146.79 10.9
-1 -4 -7 162.58 11.8
-1 -4 -7 137.29 11.5
-1 -4 -7 157.28 11.6
-1 -4 -7 157.48 11.9
-1 -4 -7 143.89 11.1
1 4 7 166.98 12
1 4 7 162.98 11.8
-2 -4 -7 419.66 27.9
-2 -4 -7 455.25 27.7
-2 -4 -7 444.76 28.4
2 4 7 380.86 28.2
2 4 7 361.26 27.8
-3 -4 -7 172.18 14
-3 -4 -7 211.48 16
3 4 7 205.68 14.7
3 4 7 177.48 15
-4 -4 -7 446.36 31.8
4 4 7 440.96 30.6
4 4 7 509.35 33.3
4 4 7 481.35 32.6
-5 -4 -7 138.19 9.4
-5 -4 -7 135.29 10.5
5 4 7 128.39 10.6
5 4 7 141.49 10.1
5 4 7 134.99 10.3
3 -5 -7 82.29 6.2
3 -5 -7 81.59 6.6
3 -5 -7 83.49 6.4
-3 5 7 83.29 6.1
2 -5 -7 443.16 29.9
2 -5 -7 413.86 29.6
-2 5 7 501.75 29.4
1 -5 -7 373.66 24.5
1 -5 -7 335.87 23.4
1 -5 -7 321.17 23.5
1 -5 -7 369.06 23.4
-1 5 7 355.16 23.2
0 -5 -7 11.6 2.1
0 -5 -7 13.8 2.8
0 -5 -7 13.1 2.4
0 -5 -7 8.9 2.4
-1 -5 -7 403.26 26.4
-1 -5 -7 435.76 27
-1 -5 -7 421.26 26.7
-1 -5 -7 370.86 26.4
-1 -5 -7 346.77 28.2
-1 -5 -7 387.66 25.9
-2 -5 -7 430.86 26.9
-2 -5 -7 367.66 27.1
-2 -5 -7 380.06 26.8
2 5 7 416.96 28
-3 -5 -7 165.88 12.8
-3 -5 -7 163.58 11.4
-3 -5 -7 140.49 11.8
3 5 7 137.69 12.2
3 5 7 178.18 12.9
3 5 7 156.38 13.5
-4 -5 -7 387.76 26.5
4 5 7 413.36 27
4 5 7 431.26 27.6
4 5 7 353.56 28
-5 -5 -7 137.29 10.8
-5 -5 -7 141.59 10.2
5 5 7 155.18 10.4
5 5 7 163.78 11.3
5 5 7 147.69 11.7
3 -6 -7 98.59 7.5
3 -6 -7 106.09 7.4
2 -6 -7 323.57 23.1
2 -6 -7 384.06 23.7
1 -6 -7 56.19 5.2
1 -6 -7 59.49 5.7
1 -6 -7 64.39 5.6
1 -6 -7 63.39 6.2
0 -6 -7 121.99 9.7
0 -6 -7 132.29 9.7
0 -6 -7 132.99 10.3
0 -6 -7 131.19 9.7
-1 -6 -7 408.16 27.6
-1 -6 -7 405.96 27.8
-1 -6 -7 376.66 28.3
-1 -6 -7 400.46 26.9
-1 -6 -7 461.45 27.8
-1 -6 -7 372.26 27.2
1 6 7 448.06 28.5
-2 -6 -7 270.27 18.5
-2 -6 -7 257.57 18.2
2 6 7 250.97 19.6
-3 -6 -7 361.66 27.3
-3 -6 -7 403.06 26.3
-3 -6 -7 411.36 27
3 6 7 433.46 30.9
3 6 7 390.96 27.2
-4 -6 -7 41.2 4.4
-4 -6 -7 39.9 3.8
4 6 7 51.29 4.7
4 6 7 47 5.9
-5 -6 -7 29.7 2.7
-5 -6 -7 34.3 3.5
-5 -6 -7 23.5 2.3
5 6 7 28.7 3.2
5 6 7 26.3 4.4
3 -7 -7 150.68 9.8
3 -7 -7 134.09 9.5
2 -7 -7 20.1 2.6
2 -7 -7 20.3 2.4
2 -7 -7 13.9 2.4
1 -7 -7 37.1 4
1 -7 -7 31.3 4
1 -7 -7 34.4 4.6
1 -7 -7 27.4 3.3
0 -7 -7 519.75 33.5
0 -7 -7 506.05 34.4
-1 -7 -7 264.97 19.2
-1 -7 -7 270.07 20.9
-1 -7 -7 279.97 19.8
-1 -7 -7 289.07 19.7
1 7 7 278.47 20.7
1 7 7 317.87 19.9
-2 -7 -7 45.4 4.7
-2 -7 -7 36 4.2
-2 -7 -7 48.1 7.2
-2 -7 -7 38 4.5
2 7 7 33.4 4.5
2 7 7 44.1 6.1
-3 -7 -7 304.77 20.1
-3 -7 -7 328.97 20.8
-3 -7 -7 267.67 20.8
3 7 7 305.47 20.5
3 7 7 284.17 22.6
-4 -7 -7 22.7 2.3
-4 -7 -7 23.6 2.8
-4 -7 -7 23.9 3.3
4 7 7 24.8 3.5
-5 -7 -7 101.89 7.7
-5 -7 -7 124.89 8.5
5 7 7 122.29 8.5
2 -8 -7 65.89 5.4
2 -8 -7 71.19 5.4
1 -8 -7 238.38 16.9
1 -8 -7 218.78 16.4
1 -8 -7 258.97 16.6
0 -8 -7 451.15 34.3
0 -8 -7 558.94 33.8
-1 -8 -7 175.68 12.9
-1 -8 -7 183.98 13.3
-1 -8 -7 183.98 13.6
1 8 7 181.88 13.3
1 8 7 183.38 14.6
-2 -8 -7 253.17 19.2
-2 -8 -7 312.77 19.4
-2 -8 -7 261.37 18.8
-2 -8 -7 300.47 19.6
2 8 7 267.67 19
2 8 7 287.17 21.3
-3 -8 -7 206.68 13.5
-3 -8 -7 170.68 13.5
-3 -8 -7 191.58 13.3
3 8 7 178.48 15.3
-4 -8 -7 27.5 3.1
-4 -8 -7 24.1 2
-4 -8 -7 24 2.7
4 8 7 22.9 3.3
4 8 7 22.8 4.5
1 -9 -7 485.45 32
1 -9 -7 515.75 32
-1 9 7 477.15 32.6
0 -9 -7 93.79 7.4
0 -9 -7 80.09 6.8
0 9 7 80.79 6.5
-1 -9 -7 19 2.7
-1 -9 -7 25.8 3.2
-1 -9 -7 17.7 2.8
1 9 7 19.3 3.3
1 9 7 21.8 3.8
-2 -9 -7 168.58 12.1
-2 -9 -7 169.48 12.2
-2 -9 -7 172.18 11.9
2 9 7 154.38 13.9
-3 -9 -7 119.19 8
-3 -9 -7 114.19 8.3
-3 -9 -7 108.79 8.1
3 9 7 102.29 8.8
3 9 7 90.39 9.3
-4 -9 -7 71.59 5.4
-4 -9 -7 81.69 5.7
4 9 7 63.79 5.7
1 -10 -7 191.78 14.3
1 -10 -7 226.38 14
0 -10 -7 170.48 11.8
-1 -10 -7 223.78 14.8
-1 -10 -7 201.88 14.4
-1 -10 -7 223.98 15.2
1 10 7 224.38 16.3
-2 -10 -7 154.18 10.8
-2 -10 -7 150.08 10.7
2 10 7 158.88 11.3
2 10 7 144.79 14
-3 -10 -7 62.19 4.8
3 10 7 58.49 5.1
-1 -11 -7 180.08 11.4
1 11 7 153.48 11.2
2 8 -8 29.4 2.4
-2 -8 8 28.4 2.2
-2 -8 8 28.3 2.7
1 8 -8 229.18 14.8
-1 -8 8 227.88 15
-1 -8 8 226.88 15.4
-1 -8 8 220.48 15.4
-1 -8 8 229.68 14.8
0 8 -8 152.38 9.6
0 -8 8 152.78 10.7
0 -8 8 138.99 10.5
0 -8 8 141.59 9.8
0 -8 8 136.89 10.2
1 -8 8 24.4 2.9
1 -8 8 29.2 2.5
1 -8 8 24.4 3
1 -8 8 26.8 2.8
2 7 -8 50.59 4.4
-2 -7 8 61.39 4.2
-2 -7 8 56.19 4.8
-1 -7 8 99.39 8.1
-1 -7 8 93.69 7.1
-1 -7 8 99.49 8
-1 -7 8 94.59 7.9
-1 -7 8 111.59 8.2
0 -7 8 41.9 4.7
0 -7 8 39.2 4.1
0 -7 8 42.1 3.7
0 -7 8 38.5 4.4
0 -7 8 37.8 4.3
1 -7 8 28.6 3.7
1 -7 8 35.6 3.8
1 -7 8 34.3 4.1
1 -7 8 30.3 4.6
1 -7 8 33 3.8
1 -7 8 29.8 3
2 -7 8 159.18 11.1
2 -7 8 150.58 10.7
2 -7 8 167.48 11.9
3 6 -8 58.29 4.6
-3 -6 8 64.79 5
2 6 -8 240.88 16.9
-2 -6 8 263.27 17.4
-1 -6 8 105.19 9.1
-1 -6 8 129.49 8.3
-1 -6 8 110.59 9.2
-1 -6 8 121.59 8.8
-1 -6 8 101.79 9
-1 -6 8 109.89 10.3
0 -6 8 224.58 17.1
0 -6 8 238.78 18
0 -6 8 217.28 17.8
0 -6 8 269.07 18
0 -6 8 279.77 18.2
0 -6 8 281.17 21.8
0 -6 8 238.18 16.7
1 -6 8 50.29 6.2
1 -6 8 62.79 6.7
1 -6 8 63.39 6.2
1 -6 8 53.19 6
1 -6 8 63.89 5.8
1 -6 8 59.89 5
1 -6 8 56.39 5.7
2 -6 8 117.09 9.1
2 -6 8 118.69 9.7
2 -6 8 133.09 10.3
2 -6 8 133.89 10.6
2 -6 8 115.59 10.3
2 -6 8 113.09 8.7
3 -6 8 82.19 6.1
3 -6 8 77.99 6.1
3 -6 8 90.99 7.1
3 -6 8 87.59 7
3 5 -8 180.38 11.8
-3 -5 8 164.38 11.8
-3 -5 8 162.38 11.8
2 5 -8 81.89 6.9
-2 -5 8 81.29 7.1
-2 -5 8 94.19 6.3
-1 -5 8 22.5 5.3
-1 -5 8 33.3 3.1
-1 -5 8 24.2 3.5
-1 -5 8 28.6 3.9
-1 -5 8 28.2 3.9
-1 -5 8 26.3 3.4
0 -5 8 835.62 51.49
0 -5 8 702.33 51.39
0 -5 8 766.62 51.59
0 -5 8 833.12 52.59
0 -5 8 790.92 50.19
0 -5 8 836.02 51.69
0 -5 8 774.52 50.79
1 -5 8 453.25 29.1
1 -5 8 380.36 27.1
1 -5 8 380.56 27.8
1 -5 8 463.25 29.2
1 -5 8 391.86 28.5
1 -5 8 429.96 29.4
1 -5 8 428.16 29.4
2 -5 8 121.89 10.8
2 -5 8 126.79 9.4
2 -5 8 128.69 10.6
2 -5 8 108.99 9.8
2 -5 8 114.49 8.8
2 -5 8 119.09 10.9
3 -5 8 112.29 9.2
3 -5 8 116.19 9.6
3 -5 8 128.29 10.3
3 -5 8 106.69 8.9
3 -5 8 109.79 8.3
3 -5 8 116.69 10.1
4 -5 8 61.89 5.4
4 -5 8 65.39 5.5
4 -5 8 58.79 4.4
4 4 -8 9.9 1.2
-4 -4 8 10.4 1.3
3 4 -8 171.18 11
-3 -4 8 155.68 11
-3 -4 8 136.99 10.9
-3 -4 8 154.38 10.9
2 4 -8 411.36 27.2
-2 -4 8 390.86 27.3
-2 -4 8 428.86 27.3
-2 -4 8 427.06 26.2
-2 -4 8 393.06 27.3
-1 -4 8 272.37 20.8
-1 -4 8 279.07 21.2
-1 -4 8 313.47 19.9
-1 -4 8 330.57 21.1
-1 -4 8 272.87 20.8
-1 -4 8 316.57 20.6
-1 -4 8 339.27 21.1
0 -4 8 387.36 25.1
0 -4 8 323.37 24.7
0 -4 8 337.47 24.5
0 -4 8 374.56 23.6
0 -4 8 379.76 25.1
0 -4 8 387.86 24.5
0 -4 8 344.97 25
1 -4 8 187.88 14
1 -4 8 174.98 14
1 -4 8 182.08 13.5
1 -4 8 188.28 13.2
1 -4 8 151.48 13
1 -4 8 160.78 11.9
1 -4 8 168.78 12.7
2 -4 8 91.89 8.3
2 -4 8 77.29 6.4
2 -4 8 78.99 8.5
2 -4 8 75.89 8.1
2 -4 8 83.39 6.9
2 -4 8 81.79 7.6
2 -4 8 66.79 6.7
3 -4 8 75.89 6.8
3 -4 8 97.29 7
3 -4 8 98.09 8.6
3 -4 8 75.09 8.3
4 -4 8 212.28 15.6
4 -4 8 200.18 14.7
4 -4 8 209.58 13.8
-4 -3 8 95.69 6.7
-3 -3 8 104.59 7.8
-3 -3 8 92.59 7.7
-3 -3 8 97.59 7.4
2 3 -8 676.73 42.7
-2 -3 8 638.44 42.8
-2 -3 8 655.13 42.8
-2 -3 8 672.23 42.6
1 3 -8 835.72 54.29
-1 -3 8 811.32 54.59
-1 -3 8 868.51 55.49
-1 -3 8 889.51 54.19
-1 -3 8 886.91 54.59
-1 -3 8 823.42 54.39
-1 -3 8 843.42 53.49
0 -3 8 8.9 2.4
0 -3 8 10.3 2.4
0 -3 8 10.7 2.7
0 -3 8 7.2 2.2
0 -3 8 8.3 2.2
0 -3 8 10.6 2.4
0 -3 8 12.4 1.9
0 -3 8 9.7 2.8
1 -3 8 374.06 25.4
1 -3 8 433.56 26.8
1 -3 8 384.86 26.2
1 -3 8 352.96 24.7
1 -3 8 365.16 25.6
2 -3 8 245.68 18.7
2 -3 8 253.17 17.9
2 -3 8 225.68 17
2 -3 8 246.58 18.9
2 -3 8 248.28 18
2 -3 8 279.47 17.5
2 -3 8 231.98 16.6
3 -3 8 122.49 10.5
3 -3 8 126.99 9.7
3 -3 8 118.19 11.2
3 -3 8 106.39 11
3 -3 8 142.19 9.6
3 -3 8 127.99 9.7
4 -3 8 252.67 20
4 -3 8 263.27 20.2
4 -3 8 304.07 18.6
4 -3 8 296.37 20
4 -3 8 267.47 18.4
4 2 -8 181.28 11.7
-4 -2 8 183.08 12
-4 -2 8 166.28 11.6
3 2 -8 239.08 15.1
-3 -2 8 217.18 14.7
-3 -2 8 194.08 15
2 2 -8 405.46 27.2
-2 -2 8 435.26 27.4
-2 -2 8 357.56 27.1
-2 -2 8 437.36 27.1
1 2 -8 409.66 29.6
-1 -2 8 477.35 31.2
-1 -2 8 439.46 30.8
-1 -2 8 511.25 30.1
-1 -2 8 433.46 28.8
-1 -2 8 433.86 29.6
-1 -2 8 468.05 29.5
0 2 -8 121.39 8.7
0 -2 8 120.99 9.2
0 -2 8 111.09 9.1
0 -2 8 115.99 9.3
0 -2 8 111.69 8.2
0 -2 8 125.69 9.3
0 -2 8 128.09 9
0 -2 8 101.09 8.7
1 -2 8 1015.3 62.59
1 -2 8 1039.1 61.19
1 -2 8 883.71 61.89
1 -2 8 998.1 61.99
1 -2 8 914.51 61.99
2 -2 8 494.05 30
2 -2 8 413.36 30.2
2 -2 8 499.95 31.9
2 -2 8 437.56 31.3
2 -2 8 476.75 30.4
2 -2 8 394.86 29.2
3 -2 8 367.66 25.4
3 -2 8 336.27 24.3
3 -2 8 324.97 25.5
4 -2 8 324.17 21.5
4 -2 8 251.97 21.3
5 -2 8 5.3 1.6
5 -2 8 4.7 1.1
4 1 -8 172.88 11.4
-4 -1 8 163.08 11.8
-4 -1 8 158.48 11.4
-4 -1 8 192.98 11.8
3 1 -8 284.17 17.7
-3 -1 8 259.97 17.7
-3 -1 8 230.58 17.6
-3 -1 8 262.47 17.3
2 1 -8 10.3 2.2
2 1 -8 7.1 2.1
-2 -1 8 14.9 3.1
-2 -1 8 11.1 2
-2 -1 8 11.6 2.5
-1 -1 8 52.29 4.9
-1 -1 8 45.8 4.5
-1 -1 8 53.29 4.9
0 1 -8 269.47 18.3
0 -1 8 261.87 18.7
0 -1 8 248.58 18.5
0 -1 8 289.97 18.7
0 -1 8 249.78 18.6
0 -1 8 288.37 18.2
0 -1 8 287.17 18.6
0 -1 8 302.67 18.9
1 -1 8 230.28 15.9
1 -1 8 230.58 15.1
1 -1 8 228.28 16.1
1 -1 8 235.88 16.5
1 -1 8 210.48 16
1 -1 8 219.68 15.7
2 -1 8 128.79 10.8
2 -1 8 120.79 9.6
2 -1 8 110.09 8.8
2 -1 8 111.39 8.6
2 -1 8 97.39 9.2
2 -1 8 103.79 10.1
2 -1 8 100.39 9.8
2 -1 8 121.09 11.9
3 -1 8 320.57 24.6
3 -1 8 354.76 22.7
4 -1 8 289.37 20.2
-5 1 -8 87.69 8.3
5 -1 8 90.09 7.6
5 -1 8 97.09 7.4
5 -1 8 93.19 6.8
4 0 -8 155.78 10
-4 0 8 165.18 10.4
-4 0 8 140.89 10.3
-4 0 8 133.29 10.2
3 0 -8 311.47 18.8
-3 0 8 270.97 18.7
-3 0 8 243.18 18.6
-3 0 8 278.37 18.2
2 0 -8 49.7 5.5
2 0 -8 55.89 5.4
-2 0 8 65.79 5.7
-2 0 8 68.09 5.1
-2 0 8 52.09 5.3
1 0 -8 188.68 13.9
-1 0 8 190.28 13.9
-1 0 8 196.98 14
-1 0 8 207.18 13.5
0 0 -8 793.82 49
0 0 8 806.72 50.19
0 0 8 756.12 49.4
0 0 8 792.12 49.2
0 0 8 713.83 49.2
0 0 8 768.32 49.1
1 0 8 127.29 9.6
1 0 8 120.69 9.5
1 0 8 124.19 9.5
1 0 8 109.49 8.9
1 0 8 110.79 9.4
1 0 8 114.69 8.5
1 0 8 124.59 9.2
2 0 8 650.03 40.4
2 0 8 611.64 40
2 0 8 622.24 38.5
2 0 8 599.74 39.2
2 0 8 519.45 39.4
3 0 8 50.59 6.7
3 0 8 67.99 7.1
3 0 8 58.39 5.4
4 0 8 23.8 4.7
4 0 8 29.5 6.5
4 0 8 21.1 4.3
-5 0 -8 94.99 7.7
5 0 8 97.39 8.7
5 0 8 91.49 7.9
5 0 8 95.39 7.6
5 0 8 91.69 7.2
4 -1 -8 119.59 8.6
-4 1 8 135.69 9
-3 1 8 244.98 17.4
-3 1 8 265.27 16.8
2 -1 -8 268.27 20.6
2 -1 -8 287.17 20.2
-2 1 8 313.47 20.5
-2 1 8 330.67 19.8
-2 1 8 291.97 20.3
1 -1 -8 644.74 41.2
-1 1 8 645.84 40.7
-1 1 8 678.43 41.4
-1 1 8 591.54 41.1
0 -1 -8 755.32 47.5
0 1 8 752.82 48.8
0 1 8 737.53 47.6
1 1 8 34.2 3.9
1 1 8 30.5 3.5
1 1 8 34.8 3.9
1 1 8 28.3 3.9
1 1 8 29.9 3.8
1 1 8 43.3 7
1 1 8 28.1 3.3
1 1 8 29.2 4.3
-2 -1 -8 835.72 50.99
2 1 8 791.22 50.99
2 1 8 732.83 50.49
2 1 8 759.62 51.59
2 1 8 814.92 50.19
2 1 8 800.52 51.69
3 1 8 346.27 23.9
3 1 8 341.67 25.8
3 1 8 370.36 25.6
3 1 8 346.77 23.9
3 1 8 391.16 24.6
4 1 8 27.6 4.9
4 1 8 30 3.4
4 1 8 38.8 4.8
4 1 8 35.4 4.6
4 1 8 38.2 4.1
-5 -1 -8 170.88 13.8
5 1 8 183.58 13.1
5 1 8 152.68 15.7
5 1 8 203.88 13.4
4 -2 -8 48.9 4.2
-4 2 8 63.29 4.5
3 -2 -8 91.39 6.8
3 -2 -8 82.29 6.4
-3 2 8 86.19 6.7
-3 2 8 71.69 6.4
2 -2 -8 107.49 8.5
2 -2 -8 95.99 8.7
2 -2 -8 111.09 7.8
2 -2 -8 115.39 8.4
2 -2 -8 116.19 8.2
-2 2 8 100.39 8.3
-2 2 8 100.39 8.3
1 -2 -8 219.48 15.3
1 -2 -8 229.78 15.7
-1 2 8 223.78 15.6
-1 2 8 239.28 15.8
0 -2 -8 1523.15 95.39
0 -2 -8 1490.75 93.49
0 -2 -8 1445.46 94.59
0 2 8 1449.76 93.49
0 2 8 1554.34 93.59
-1 -2 -8 312.77 21.9
1 2 8 303.97 21.4
1 2 8 289.47 22.1
1 2 8 321.57 21.4
1 2 8 355.16 21.9
-2 -2 -8 92.69 7.6
2 2 8 86.59 7.8
2 2 8 89.89 7.5
2 2 8 78.99 7.2
2 2 8 69.09 8.1
2 2 8 88.19 7.7
2 2 8 85.69 6.7
3 2 8 95.89 8.8
3 2 8 98.99 9.1
3 2 8 105.89 10.2
3 2 8 100.79 8.9
3 2 8 103.79 7.8
3 2 8 96.99 8.5
3 2 8 91.89 7.8
3 2 8 84.19 9.2
-4 -2 -8 173.68 14
-4 -2 -8 177.18 14.9
4 2 8 197.38 13.6
4 2 8 182.38 16.7
4 2 8 190.48 14
4 2 8 186.58 14.5
4 2 8 201.48 15.2
4 2 8 203.48 14.4
-5 -2 -8 133.69 10.5
5 2 8 137.39 9.3
4 -3 -8 152.28 10
3 -3 -8 239.48 15.2
3 -3 -8 214.78 14.7
3 -3 -8 197.48 14.9
-3 3 8 225.68 14.9
-3 3 8 221.08 15
2 -3 -8 766.52 54.19
2 -3 -8 895.01 54.59
2 -3 -8 866.71 53.99
-2 3 8 900.61 54.49
-2 3 8 846.12 54.79
1 -3 -8 568.64 36
1 -3 -8 526.65 34.5
1 -3 -8 539.95 34.8
-1 3 8 540.15 34.6
-1 3 8 506.35 34.4
0 -3 -8 50.79 4.6
0 -3 -8 45.1 4.8
0 -3 -8 48.9 4.4
0 -3 -8 42.8 5
0 -3 -8 46.4 5.3
0 3 8 53.59 4.6
0 3 8 48.1 4.3
-1 -3 -8 236.68 17.6
-1 -3 -8 234.98 17.8
-1 -3 -8 248.48 18.9
-1 -3 -8 238.78 17.1
1 3 8 270.07 17.4
1 3 8 239.18 17.4
1 3 8 274.47 17.7
-2 -3 -8 146.09 11.3
2 3 8 151.28 13
2 3 8 127.79 12.7
2 3 8 157.18 11.9
2 3 8 159.58 14.1
-3 -3 -8 288.17 19.4
3 3 8 225.38 18.4
3 3 8 248.08 18.4
3 3 8 254.87 19.8
3 3 8 253.57 17.9
3 3 8 254.77 19.4
3 3 8 249.88 18.5
-4 -3 -8 423.86 27.4
-4 -3 -8 373.46 28.1
4 3 8 433.86 27.9
4 3 8 383.06 28
4 3 8 431.56 27.2
4 3 8 387.36 27
-5 -3 -8 68.19 6.6
5 3 8 86.39 7.4
5 3 8 83.49 6.1
3 -4 -8 77.49 5.9
3 -4 -8 75.39 6.2
-3 4 8 88.79 6.8
2 -4 -8 768.42 50.89
2 -4 -8 829.12 50.69
1 -4 -8 598.14 39.3
1 -4 -8 660.53 40.9
1 -4 -8 599.64 39.7
-1 4 8 599.84 39.3
0 -4 -8 203.48 15.5
0 -4 -8 219.68 14.7
0 -4 -8 193.58 14.7
0 -4 -8 216.08 14.8
0 4 8 207.58 14.3
-1 -4 -8 1534.85 96.59
-1 -4 -8 1446.76 95.89
-1 -4 -8 1603.74 96.19
-1 -4 -8 1477.15 95.19
1 4 8 1531.75 96.19
1 4 8 1527.65 95.59
-2 -4 -8 475.65 31.7
2 4 8 485.65 31.6
2 4 8 445.36 31.7
-3 -4 -8 240.88 16.1
-3 -4 -8 243.38 17.5
-3 -4 -8 207.08 16.4
3 4 8 227.28 17.3
3 4 8 223.48 16.5
-4 -4 -8 255.37 20.1
-4 -4 -8 282.97 19.7
4 4 8 293.97 19.7
4 4 8 298.57 20.4
-5 -4 -8 76.69 6.6
-5 -4 -8 62.39 5.9
-5 -4 -8 70.09 5.5
5 4 8 83.19 6.7
5 4 8 76.99 5.7
3 -5 -8 212.58 14.5
3 -5 -8 232.68 14.9
2 -5 -8 279.97 18.1
2 -5 -8 256.57 17.5
-2 5 8 250.37 17.8
1 -5 -8 37.7 4.7
1 -5 -8 45.6 4
1 -5 -8 34.5 4.1
1 -5 -8 41.9 4.3
0 -5 -8 48.5 5.1
0 -5 -8 48.9 4.5
0 -5 -8 54.19 5.7
0 -5 -8 46.3 4.7
0 -5 -8 41.7 4.9
-1 -5 -8 868.71 57.59
-1 -5 -8 923.41 57.39
-1 -5 -8 869.11 56.99
1 5 8 905.31 57.69
-2 -5 -8 318.47 21.1
-2 -5 -8 313.87 21
2 5 8 283.37 21.5
2 5 8 287.77 21.1
-3 -5 -8 385.76 23.7
-3 -5 -8 334.17 24.7
-3 -5 -8 348.37 24.3
3 5 8 340.37 28
-4 -5 -8 225.58 16.8
-4 -5 -8 190.68 14.8
-4 -5 -8 196.68 14.1
4 5 8 230.48 16.1
-5 -5 -8 70.59 5.1
-5 -5 -8 74.09 6.1
5 5 8 60.79 5.3
5 5 8 78.09 5.6
3 -6 -8 80.69 5.8
3 -6 -8 79.69 5.9
2 -6 -8 15.7 2.4
2 -6 -8 16.3 2.1
2 -6 -8 19.2 2.7
1 -6 -8 332.27 22.7
1 -6 -8 335.17 23
1 -6 -8 364.26 24
0 -6 -8 566.54 37.5
0 -6 -8 572.54 36.8
0 -6 -8 560.94 36.9
-1 -6 -8 111.19 9.5
-1 -6 -8 87.99 8
-1 -6 -8 87.49 7.4
-1 -6 -8 93.99 8.4
1 6 8 110.19 8.1
1 6 8 93.59 8.6
-2 -6 -8 107.79 8.8
-2 -6 -8 103.79 8.6
-2 -6 -8 105.99 8.7
2 6 8 88.89 9.1
2 6 8 105.79 8.9
-3 -6 -8 207.08 13.8
-3 -6 -8 175.08 14.4
-3 -6 -8 174.18 12.8
-3 -6 -8 208.98 14.6
3 6 8 205.38 15.7
-4 -6 -8 143.69 11
-4 -6 -8 131.29 9.6
-4 -6 -8 131.49 10.4
4 6 8 140.39 10.6
4 6 8 164.38 11.2
-5 -6 -8 167.68 11.5
-5 -6 -8 191.48 12.5
2 -7 -8 34.2 4.5
2 -7 -8 43.5 3.7
2 -7 -8 36.9 3.4
1 -7 -8 425.96 27.7
1 -7 -8 424.76 28.4
1 -7 -8 416.36 27.8
0 -7 -8 206.98 14.6
0 -7 -8 213.78 14.4
0 -7 -8 182.38 17.3
-1 -7 -8 9 2.4
-1 -7 -8 8 2.7
-1 -7 -8 7 2.9
1 7 8 8.3 2.7
1 7 8 6.8 2.2
-2 -7 -8 313.77 23.2
-2 -7 -8 380.76 25.7
-2 -7 -8 384.66 24
2 7 8 308.27 23.5
2 7 8 352.06 24.9
-3 -7 -8 254.97 17.4
-3 -7 -8 258.77 17.8
3 7 8 249.58 19.2
-4 -7 -8 82.79 7
-4 -7 -8 84.59 7.1
4 7 8 83.39 6.5
4 7 8 76.89 6.8
4 7 8 79.39 7.7
2 -8 -8 93.49 6.5
2 -8 -8 84.79 6.4
1 -8 -8 71.09 5.7
1 -8 -8 63.79 5.5
1 -8 -8 64.89 5.8
0 -8 -8 163.58 11.5
0 -8 -8 142.39 11
0 8 8 154.08 12
-1 -8 -8 49.6 4.7
-1 -8 -8 51.59 4.9
-1 -8 -8 53.99 5.4
1 8 8 49.2 5.7
1 8 8 58.99 5.2
-2 -8 -8 249.68 16.9
-2 -8 -8 243.98 16.6
-2 -8 -8 266.87 17.2
2 8 8 243.08 18.3
2 8 8 214.98 16.6
-3 -8 -8 170.38 12.2
-3 -8 -8 163.58 11.8
3 8 8 175.68 12.8
3 8 8 168.98 12.4
-4 -8 -8 114.29 8.6
4 8 8 118.89 8.8
4 8 8 117.09 9.7
1 -9 -8 12.1 1.7
-1 9 8 10.3 1.5
0 -9 -8 115.79 9.3
0 -9 -8 135.09 11.1
0 9 8 133.39 9.3
0 9 8 140.59 10.5
-1 -9 -8 255.77 17.8
-1 -9 -8 275.07 17.7
-1 -9 -8 275.57 18.5
1 9 8 268.37 17.7
1 9 8 257.27 19
-2 -9 -8 217.48 15.4
2 9 8 225.68 16.6
-3 -9 -8 44 4.4
-3 -9 -8 50.29 4.4
-3 -9 -8 51.49 4.8
3 9 8 55.39 6.3
3 9 8 57.69 5
-4 -9 -8 19.2 1.9
0 -10 -8 128.79 8.6
0 -10 -8 111.39 8.8
-1 -10 -8 137.69 9.7
-1 -10 -8 144.49 10.1
-2 -10 -8 121.89 8.6
-2 -10 -8 126.49 8.5
2 10 8 114.59 8.8
-3 -10 -8 65.49 5.1
0 -8 9 125.69 8.2
0 -8 9 119.29 8.1
0 -8 9 111.89 8.3
2 7 -9 60.89 4
-2 -7 9 45.7 4.6
1 7 -9 59.09 4.2
-1 -7 9 54.89 4.1
-1 -7 9 49.4 4.8
-1 -7 9 54.19 5.7
-1 -7 9 61.69 4.5
0 7 -9 45.2 4.4
0 -7 9 40.1 3.4
0 -7 9 40.8 4.1
0 -7 9 37.8 3.6
1 -7 9 43.9 4.1
1 -7 9 45.3 4.4
1 -7 9 45.3 3.8
1 -7 9 50.79 5.7
2 -7 9 106.39 7.5
2 -7 9 116.59 8.4
2 -7 9 111.09 7.9
2 6 -9 25.3 2.6
-2 -6 9 30.3 2.4
-2 -6 9 29.8 3.1
-1 -6 9 90.09 10.1
-1 -6 9 101.99 7.4
-1 -6 9 111.49 8.3
-1 -6 9 83.89 9.3
-1 -6 9 114.39 8.7
0 6 -9 297.57 18.5
0 -6 9 280.57 19.3
0 -6 9 252.87 19.1
0 -6 9 300.47 18.4
0 -6 9 261.87 18.6
0 -6 9 264.07 19.1
1 -6 9 150.78 11.7
1 -6 9 155.98 11.2
1 -6 9 158.18 11.8
1 -6 9 143.89 11.9
1 -6 9 157.98 11.9
1 -6 9 147.39 10.6
2 -6 9 40.5 5.5
2 -6 9 52.19 4.9
2 -6 9 50.69 4.5
2 -6 9 53.29 5
2 -6 9 43.5 4.5
2 -6 9 50.99 4.1
3 -6 9 22.6 2.2
3 -6 9 23.8 2.8
3 5 -9 108.79 6.9
-3 -5 9 87.79 7
2 5 -9 98.99 7.3
-2 -5 9 100.69 6.8
-2 -5 9 96.59 7.6
-2 -5 9 86.19 7.6
-2 -5 9 100.39 7.7
1 5 -9 226.28 15.3
-1 -5 9 203.08 15.9
-1 -5 9 240.68 15
-1 -5 9 233.68 15.4
-1 -5 9 225.88 15.8
0 -5 9 18.5 2.4
0 -5 9 17.3 3.3
0 -5 9 16.9 3.1
0 -5 9 16.2 3.3
0 -5 9 20.6 3.1
0 -5 9 21.3 3.1
1 -5 9 35.1 4.3
1 -5 9 29.5 3.3
1 -5 9 38.3 6
1 -5 9 29.4 4.3
1 -5 9 33.8 4.4
1 -5 9 34.8 4
2 -5 9 172.98 12.3
2 -5 9 144.59 11.8
2 -5 9 146.19 11.1
2 -5 9 134.89 10.6
2 -5 9 163.78 13.1
2 -5 9 158.88 12.5
3 -5 9 73.89 6.8
3 -5 9 60.69 5.8
3 -5 9 67.99 5.1
3 4 -9 68.59 4.9
-3 -4 9 61.39 5
-3 -4 9 56.49 4.8
2 4 -9 110.29 8.7
-2 -4 9 115.39 9.1
-2 -4 9 135.69 10.1
-2 -4 9 117.19 9
1 4 -9 314.07 19.2
-1 -4 9 281.47 18.9
-1 -4 9 267.77 19.6
-1 -4 9 286.07 19.7
-1 -4 9 297.57 18.5
-1 -4 9 279.17 20.3
-1 -4 9 249.48 19.4
0 -4 9 270.67 18.7
0 -4 9 267.37 19
0 -4 9 282.37 18.1
0 -4 9 249.78 19.1
0 -4 9 250.37 18.9
0 -4 9 244.48 18.6
0 -4 9 291.77 19
1 -4 9 450.15 32.1
1 -4 9 501.45 34.2
1 -4 9 509.45 33.1
1 -4 9 502.35 33.1
1 -4 9 448.36 32.2
2 -4 9 225.18 14.7
2 -4 9 220.78 15.6
2 -4 9 188.68 15.1
2 -4 9 204.88 15.9
2 -4 9 180.68 14.7
2 -4 9 210.18 16.1
2 -4 9 192.18 13.9
3 -4 9 4.8 1.3
3 -4 9 5.6 1.2
3 -4 9 6.3 2.1
3 -4 9 7.3 2.3
4 -4 9 123.09 8.1
4 -4 9 129.69 9.2
4 -4 9 107.49 8.6
-3 -3 9 231.68 16.1
-3 -3 9 245.38 16.5
-3 -3 9 252.07 16.4
2 3 -9 419.86 27.1
-2 -3 9 411.36 27.1
-2 -3 9 419.86 27.4
-2 -3 9 392.86 27.4
1 3 -9 85.69 6.7
-1 -3 9 88.59 9.2
-1 -3 9 77.39 6.9
-1 -3 9 84.69 7.6
-1 -3 9 78.79 7.2
-1 -3 9 81.59 6.2
-1 -3 9 75.89 7.1
0 3 -9 126.19 8.9
0 -3 9 115.89 8.5
0 -3 9 115.49 9.5
0 -3 9 103.09 9.3
0 -3 9 128.89 10.2
0 -3 9 107.19 9.5
0 -3 9 137.79 10.1
0 -3 9 125.09 9.3
1 -3 9 517.55 35.5
1 -3 9 595.64 36.3
1 -3 9 548.35 36.5
1 -3 9 523.05 36.2
1 -3 9 572.64 34.9
1 -3 9 508.75 36
2 -3 9 230.68 17.7
2 -3 9 213.78 15.8
2 -3 9 228.28 17
2 -3 9 225.08 17.5
2 -3 9 221.38 16.6
2 -3 9 263.47 16.7
3 -3 9 66.79 8.2
3 -3 9 70.89 7.3
3 -3 9 68.89 5.8
3 -3 9 74.99 6.2
3 -3 9 74.79 7.2
4 -3 9 206.88 13.9
4 -3 9 203.38 12.9
4 -3 9 169.48 12.7
3 2 -9 64.69 5.2
-3 -2 9 65.59 5.5
-3 -2 9 63.59 5.4
-3 -2 9 70.89 5.6
2 2 -9 330.27 22
2 2 -9 306.67 22
-2 -2 9 332.27 22.3
-2 -2 9 344.27 22.3
1 2 -9 581.24 37.5
-1 -2 9 524.25 37.3
-1 -2 9 538.75 37.9
-1 -2 9 627.84 38.2
-1 -2 9 626.64 37.9
0 2 -9 771.02 46.6
0 -2 9 729.93 47.9
0 -2 9 728.93 47.2
0 -2 9 714.63 46.9
0 -2 9 682.33 46.1
0 -2 9 763.12 47.5
0 -2 9 723.53 47.8
1 -2 9 84.09 7.4
1 -2 9 98.69 8.4
1 -2 9 87.89 7.8
1 -2 9 82.39 6.6
1 -2 9 79.79 7.2
1 -2 9 98.59 8.3
1 -2 9 87.29 7.8
1 -2 9 87.29 7.7
2 -2 9 79.39 7.8
2 -2 9 77.69 7.4
2 -2 9 67.49 6
2 -2 9 72.39 7
2 -2 9 88.59 8.2
2 -2 9 68.29 7.1
2 -2 9 80.89 6.8
3 -2 9 161.08 13.3
3 -2 9 169.48 13.5
3 -2 9 160.68 11.8
3 -2 9 169.68 14
3 -2 9 178.58 14.3
4 -2 9 51.69 5.1
4 -2 9 45.5 4.2
4 -2 9 47.9 4.1
4 -2 9 49.2 5.4
4 -2 9 45.5 5.4
3 1 -9 280.97 18.5
-3 -1 9 298.47 19
-3 -1 9 251.87 18.4
-3 -1 9 287.47 18.8
2 1 -9 200.48 15.4
2 1 -9 202.68 15.5
-2 -1 9 210.68 15.6
-2 -1 9 246.98 15.9
-2 -1 9 248.48 15.4
1 1 -9 514.85 34.6
-1 -1 9 552.94 34.8
-1 -1 9 572.74 35.3
-1 -1 9 494.95 34.9
0 1 -9 455.65 29.5
0 -1 9 448.66 30.7
0 -1 9 436.86 28.8
0 -1 9 416.36 31
0 -1 9 447.06 29.6
0 -1 9 472.65 29.9
0 -1 9 473.65 30.1
0 -1 9 462.15 30
1 -1 9 59.49 6
1 -1 9 71.59 6.5
1 -1 9 64.49 5.8
1 -1 9 64.99 6.3
1 -1 9 59.09 5.9
1 -1 9 61.49 6.1
1 -1 9 68.49 6.2
1 -1 9 60.69 5.1
2 -1 9 428.76 27.8
2 -1 9 425.86 27.6
2 -1 9 382.66 27.8
2 -1 9 381.66 25.9
2 -1 9 355.36 27.6
2 -1 9 386.96 26.8
2 -1 9 422.06 26.7
3 -1 9 608.34 40.7
3 -1 9 603.84 41.6
3 -1 9 590.54 41.3
3 -1 9 614.64 41.7
4 -1 9 72.09 5.7
4 -1 9 71.69 6.1
4 -1 9 72.69 6.7
4 -1 9 66.39 7.4
5 -1 9 133.59 8.9
5 -1 9 123.49 8.6
3 0 -9 121.59 9.1
-3 0 9 135.59 8.8
-3 0 9 123.99 9.3
-3 0 9 125.89 9.4
2 0 -9 127.69 9.9
-2 0 9 113.79 9.5
-2 0 9 120.19 9.6
-2 0 9 138.79 9.2
1 0 -9 102.79 7.9
1 0 -9 105.99 8.5
-1 0 9 95.99 8.1
-1 0 9 103.09 7.8
-1 0 9 101.59 8.2
0 0 9 528.25 33.8
0 0 9 523.65 34
0 0 9 422.16 31.6
0 0 9 461.65 31.8
0 0 9 494.15 31.7
1 0 9 321.77 24.2
1 0 9 361.46 24.4
1 0 9 347.57 24
1 0 9 336.87 24.2
1 0 9 387.16 24.4
1 0 9 358.36 23.2
1 0 9 386.46 25
-2 0 -9 268.37 18.4
2 0 9 260.97 18.5
2 0 9 280.17 19.3
2 0 9 268.17 17.8
2 0 9 270.57 19.3
2 0 9 237.28 19.3
3 0 9 476.45 32.5
3 0 9 456.45 33.4
3 0 9 461.85 30.3
4 0 9 303.47 20.1
4 0 9 241.68 20.4
4 0 9 267.77 18.7
4 0 9 307.27 19.5
-5 0 -9 200.18 13.3
5 0 9 166.28 12.3
3 -1 -9 132.59 9.4
-3 1 9 123.89 9.6
-3 1 9 138.79 9.7
2 -1 -9 150.98 10.8
-2 1 9 138.89 9.8
-2 1 9 130.99 10.5
-2 1 9 141.79 10.5
1 -1 -9 45.7 4.3
1 -1 -9 49.6 5.1
-1 1 9 39.7 4.4
-1 1 9 41.3 4.4
-1 1 9 46 4.1
0 -1 -9 79.19 6.7
0 -1 -9 75.39 6.9
0 1 9 69.89 6.3
0 1 9 77.09 6.3
0 1 9 77.09 6.4
-1 -1 -9 266.17 19.3
1 1 9 279.77 19.2
1 1 9 274.47 19.3
1 1 9 260.47 18.1
1 1 9 302.17 21.1
1 1 9 273.67 19.1
-2 -1 -9 107.59 8.9
2 1 9 120.79 9.1
2 1 9 100.59 9.8
2 1 9 116.39 10.1
2 1 9 108.09 9.3
2 1 9 107.49 8.2
2 1 9 110.89 9.8
3 1 9 146.69 11.4
3 1 9 139.99 12.3
3 1 9 129.79 10.1
4 1 9 70.69 7.5
4 1 9 74.79 6.1
4 1 9 78.89 7.6
-5 -1 -9 52.49 4.8
5 1 9 53.49 4.3
5 1 9 44.5 4.2
3 -2 -9 115.99 8.5
-3 2 9 120.79 8.6
-3 2 9 116.29 8.6
2 -2 -9 322.27 21.8
2 -2 -9 350.16 21.5
-2 2 9 304.27 21.4
-2 2 9 302.97 21.4
1 -2 -9 549.74 37.4
-1 2 9 553.54 37.5
-1 2 9 633.74 37.6
0 -2 -9 213.08 15.8
0 2 9 202.88 14.8
0 2 9 227.68 15.1
-1 -2 -9 220.18 17
1 2 9 237.78 16.9
1 2 9 260.97 16.8
1 2 9 230.88 16.7
-2 -2 -9 572.24 36.4
2 2 9 564.34 37.8
2 2 9 545.45 36
2 2 9 526.05 35.1
2 2 9 542.65 36.9
2 2 9 542.45 36.9
3 2 9 231.68 18.6
3 2 9 268.57 18
3 2 9 236.18 18.9
3 2 9 235.38 17.1
3 2 9 276.47 19.9
3 2 9 261.77 18.7
-4 -2 -9 42.4 4.8
-4 -2 -9 51.69 6.3
4 2 9 35.8 6
4 2 9 52.99 5.2
4 2 9 47.3 5.4
4 2 9 35.2 6.8
4 2 9 52.89 4.9
-5 -2 -9 4.4 1.6
-5 -2 -9 7.3 1.7
5 2 9 5.2 1.3
3 -3 -9 176.88 12.4
-3 3 9 187.68 12.7
2 -3 -9 187.38 14.7
2 -3 -9 219.98 14
-2 3 9 223.78 14.6
-2 3 9 202.88 14.4
1 -3 -9 478.55 29.9
1 -3 -9 392.36 28.6
1 -3 -9 466.25 28.5
-1 3 9 427.86 28.6
-1 3 9 428.66 28.6
0 -3 -9 144.19 10.2
0 -3 -9 157.18 11.6
0 3 9 131.89 10.8
0 3 9 124.09 10
0 3 9 143.39 10.2
-1 -3 -9 678.43 47
-1 -3 -9 650.63 46.5
-1 -3 -9 763.92 47.1
1 3 9 682.33 46.6
1 3 9 769.32 46.6
1 3 9 752.02 46.5
1 3 9 744.23 46.7
-2 -3 -9 365.16 24.3
2 3 9 354.46 24.5
2 3 9 319.67 23.5
2 3 9 351.36 24.3
2 3 9 372.76 24.2
2 3 9 351.16 24.4
-3 -3 -9 27.1 3.8
-3 -3 -9 25.4 4.3
-3 -3 -9 22.7 3.7
3 3 9 29.5 4.1
3 3 9 23.7 4.5
3 3 9 23.3 3.2
-4 -3 -9 206.08 15.9
4 3 9 245.68 16.6
4 3 9 218.58 15.4
4 3 9 241.68 18
-5 -3 -9 101.99 7.5
5 3 9 117.99 8.2
3 -4 -9 218.58 15
3 -4 -9 234.78 14.8
2 -4 -9 131.29 9.8
-2 4 9 148.79 10.3
-2 4 9 146.99 10.1
1 -4 -9 69.49 6.8
1 -4 -9 78.59 6
1 -4 -9 76.29 7
1 -4 -9 64.79 6
-1 4 9 64.09 5.8
-1 4 9 78.09 5.9
0 -4 -9 181.18 13
0 -4 -9 205.68 14.6
0 -4 -9 196.78 13.3
0 -4 -9 164.18 13.6
0 4 9 179.88 13
-1 -4 -9 753.02 48.3
-1 -4 -9 781.02 47.3
-1 -4 -9 671.03 48.5
1 4 9 742.73 48
1 4 9 792.02 48.7
1 4 9 725.93 48.5
-2 -4 -9 214.38 15.8
-2 -4 -9 226.68 16.3
2 4 9 209.68 16.1
2 4 9 220.28 15.8
-3 -4 -9 10 2.6
3 4 9 11.3 3.2
3 4 9 10.3 2.8
3 4 9 12.1 3.2
-4 -4 -9 178.68 13.8
-4 -4 -9 217.58 14.7
4 4 9 186.08 14.3
4 4 9 189.78 13.5
-5 -4 -9 191.48 12.7
-5 -4 -9 196.08 11.9
-5 -4 -9 165.78 11.9
5 4 9 175.08 12.4
3 -5 -9 190.68 12.5
2 -5 -9 265.37 18.4
2 -5 -9 288.67 18.6
1 -5 -9 574.04 40.7
1 -5 -9 649.64 41.8
1 -5 -9 678.93 40.8
0 -5 -9 773.22 49
0 -5 -9 749.82 47.7
0 -5 -9 787.42 48
0 -5 -9 665.03 48.3
-1 -5 -9 148.89 11.9
-1 -5 -9 165.78 11.3
-1 -5 -9 159.88 12.5
1 5 9 155.38 12.4
1 5 9 166.48 11.9
-2 -5 -9 150.68 10.8
-2 -5 -9 128.69 10.4
-2 -5 -9 126.19 10.5
2 5 9 125.39 11
2 5 9 126.29 10.4
-3 -5 -9 168.68 11.6
-3 -5 -9 181.38 13.5
3 5 9 172.28 13.5
3 5 9 168.88 12.8
3 5 9 173.18 13.3
-4 -5 -9 179.88 12.6
-4 -5 -9 200.38 14.2
-4 -5 -9 169.08 13.6
4 5 9 205.78 13.6
4 5 9 205.48 14.3
-5 -5 -9 167.48 11.6
5 5 9 181.58 11.6
5 5 9 176.48 11.6
2 -6 -9 118.79 8.8
2 -6 -9 136.89 9
1 -6 -9 159.78 10.8
1 -6 -9 139.29 10.7
1 -6 -9 147.59 11.4
0 -6 -9 539.35 35.3
0 -6 -9 543.15 37.1
0 -6 -9 583.24 35.7
0 -6 -9 557.54 36.5
0 6 9 500.35 36
-1 -6 -9 193.38 14.8
-1 -6 -9 200.88 14.7
1 6 9 200.48 15
1 6 9 195.88 14.2
-2 -6 -9 502.15 33
2 6 9 458.35 32.6
-3 -6 -9 758.12 45.8
3 6 9 656.33 46.2
3 6 9 714.63 45.9
3 6 9 679.73 45.4
-4 -6 -9 105.59 6.8
-4 -6 -9 100.49 8
4 6 9 90.49 8.7
2 -7 -9 198.18 13.2
2 -7 -9 194.38 13
1 -7 -9 80.49 6.2
1 -7 -9 73.09 6.1
1 -7 -9 81.29 7.3
0 -7 -9 206.38 13.8
0 -7 -9 189.58 12.8
0 -7 -9 165.78 12.8
0 7 9 168.48 13.5
-1 -7 -9 47.2 4.2
-1 -7 -9 46.4 5.1
-1 -7 -9 42.5 4.5
1 7 9 49.99 5.4
1 7 9 54.69 5
-2 -7 -9 74.79 6.3
-2 -7 -9 75.39 6.6
-2 -7 -9 81.09 6.8
2 7 9 77.59 6.7
2 7 9 71.99 7.4
-3 -7 -9 365.86 22.9
-3 -7 -9 357.96 22.8
-3 -7 -9 312.27 22.1
3 7 9 308.97 22.6
3 7 9 339.57 22.8
-4 -7 -9 56.29 4.9
4 7 9 67.79 6.1
4 7 9 64.39 4.8
1 -8 -9 76.09 6.1
1 -8 -9 74.19 6
1 -8 -9 84.59 6.1
-1 8 9 91.79 8.7
0 -8 -9 308.37 21
0 -8 -9 300.47 20.7
0 8 9 299.87 20.9
-1 -8 -9 69.89 6.8
-1 -8 -9 85.79 7.1
1 8 9 87.39 6.7
-2 -8 -9 73.69 6.6
-2 -8 -9 74.69 6.4
2 8 9 89.49 7.9
2 8 9 87.99 7
-3 -8 -9 199.58 12.9
-3 -8 -9 192.78 13
3 8 9 196.08 13.8
3 8 9 183.28 13.9
3 8 9 163.18 12.9
-4 -8 -9 45 3.8
-4 -8 -9 40.8 3.9
4 8 9 50.39 3.9
0 -9 -9 34.7 3.4
0 -9 -9 31.5 2.9
0 9 9 36.3 3.1
-1 -9 -9 86.89 7
1 9 9 91.69 7.8
1 9 9 86.59 6.7
-2 -9 -9 120.69 9.1
-2 -9 -9 128.99 9
2 9 9 139.99 9.4
2 9 9 109.69 11.3
-3 -9 -9 57.09 4.9
3 9 9 72.39 5.4
-1 -10 -9 241.68 16.5
-2 -10 -9 152.78 10.9
-2 -10 -9 176.48 11.1
2 10 9 168.68 11.5
0 -7 10 202.08 12.3
0 -7 10 184.68 13
0 -7 10 174.58 12.1
1 -7 10 85.59 6.1
1 -7 10 78.19 6.5
1 -7 10 84.09 5.7
1 -7 10 78.19 6.1
2 6 -10 50.49 3.6
-2 -6 10 51.19 4.2
1 6 -10 38.9 3.1
-1 -6 10 36.8 2.9
-1 -6 10 36.5 3.7
0 -6 10 190.08 12.3
0 -6 10 162.48 11.7
0 -6 10 171.28 12.5
0 -6 10 164.08 12.2
0 -6 10 171.78 11.5
1 -6 10 32.8 3.9
1 -6 10 29.4 3
1 -6 10 36.5 3.8
1 -6 10 41.1 3.6
1 -6 10 40.4 4.5
2 -6 10 189.18 13.3
2 -6 10 192.78 12.7
2 -6 10 198.28 13.5
2 -6 10 191.28 13
2 5 -10 150.68 10
2 5 -10 137.89 10
-2 -5 10 160.48 10.9
-2 -5 10 146.49 10.4
1 5 -10 127.09 8.6
-1 -5 10 128.89 8.3
-1 -5 10 112.09 9.1
-1 -5 10 129.49 8.8
-1 -5 10 117.69 9.3
0 5 -10 72.19 5
0 -5 10 70.89 6
0 -5 10 67.39 6.2
0 -5 10 69.39 6.2
0 -5 10 60.79 6.1
0 -5 10 59.79 5.4
0 -5 10 61.39 5
1 -5 10 66.39 5.7
1 -5 10 68.79 6.2
1 -5 10 63.89 6.2
1 -5 10 66.99 5.2
1 -5 10 67.19 6.3
1 -5 10 59.09 6
2 -5 10 85.09 7.1
2 -5 10 84.79 7.3
2 -5 10 78.39 7
2 -5 10 80.29 6.2
2 -5 10 97.29 8.3
2 -5 10 81.59 6.6
3 -5 10 42.3 3.3
3 -5 10 41.1 3.8
3 -5 10 45.3 4.3
2 4 -10 140.99 10.5
2 4 -10 151.68 10.5
-2 -4 10 173.48 11.5
-2 -4 10 146.79 12
-2 -4 10 153.18 10.9
1 4 -10 83.39 6.7
-1 -4 10 94.99 6.4
-1 -4 10 85.79 7.8
-1 -4 10 89.99 7.6
-1 -4 10 94.29 6.8
-1 -4 10 88.29 7.5
0 4 -10 56.99 4.5
0 -4 10 53.99 5.5
0 -4 10 52.09 5.4
0 -4 10 57.59 5.1
0 -4 10 50.99 5.2
0 -4 10 48 6.5
0 -4 10 55.39 4.4
1 -4 10 369.26 24.5
1 -4 10 309.87 22.9
1 -4 10 299.17 22.6
1 -4 10 313.97 22.1
1 -4 10 359.76 21.7
2 -4 10 141.89 11.1
2 -4 10 154.78 11.7
2 -4 10 123.99 12.2
2 -4 10 148.89 10.6
2 -4 10 142.59 11.1
2 -4 10 138.59 10
3 -4 10 36 5
3 -4 10 33.8 3.1
3 -4 10 32.2 3.5
3 3 -10 141.89 10
-3 -3 10 141.89 10.1
-3 -3 10 169.88 11
2 3 -10 174.98 12.5
2 3 -10 188.38 12.4
-2 -3 10 170.98 12.8
-2 -3 10 193.38 13
-2 -3 10 173.48 12.6
1 3 -10 268.37 17.1
-1 -3 10 244.38 17.7
-1 -3 10 242.58 17.6
-1 -3 10 242.18 17.5
0 3 -10 43.8 4.1
0 -3 10 53.99 7.6
0 -3 10 42.3 4.9
0 -3 10 50.89 5.3
0 -3 10 48.8 4
0 -3 10 43.7 4.8
0 -3 10 51.59 4.8
0 -3 10 44.9 5
1 -3 10 170.28 12.9
1 -3 10 178.38 13.8
1 -3 10 180.68 13.8
1 -3 10 199.68 12.5
1 -3 10 173.68 13.5
1 -3 10 175.98 13.6
2 -3 10 37.3 3.7
2 -3 10 39.2 4.9
2 -3 10 40 4.7
2 -3 10 42.6 5.2
2 -3 10 39.8 4.7
2 -3 10 46.7 4.5
3 -3 10 96.49 8.4
3 -3 10 97.19 7.2
3 -3 10 101.59 8.2
3 -3 10 93.99 8.4
4 -3 10 100.49 6.9
4 -3 10 100.59 7.3
4 -3 10 98.69 7.6
3 2 -10 145.39 10.5
-3 -2 10 168.28 10.7
-3 -2 10 157.78 10.9
2 2 -10 65.59 5.7
2 2 -10 70.59 5.7
-2 -2 10 72.49 6.1
-2 -2 10 66.79 5.7
-2 -2 10 77.79 6.2
1 2 -10 89.19 7
-1 -2 10 84.29 7.6
-1 -2 10 89.29 7.7
-1 -2 10 93.49 7.5
0 2 -10 274.77 18.4
0 -2 10 274.67 18.5
0 -2 10 284.67 19
0 -2 10 259.57 18.1
0 -2 10 248.18 18.3
0 -2 10 236.08 18.5
0 -2 10 259.37 17.9
1 -2 10 896.21 54.09
1 -2 10 861.91 54.09
1 -2 10 839.62 52.39
1 -2 10 891.41 53.89
1 -2 10 746.43 53.69
1 -2 10 769.02 53.69
1 -2 10 790.92 52.99
2 -2 10 359.06 24.5
2 -2 10 393.06 23.9
2 -2 10 365.36 23.1
2 -2 10 349.37 24.8
2 -2 10 333.47 24.2
2 -2 10 318.57 23.2
2 -2 10 348.67 24.9
3 -2 10 108.39 9.3
3 -2 10 106.09 7.6
3 -2 10 99.59 8.9
3 -2 10 92.99 8.3
3 -2 10 94.09 7.4
4 -2 10 32.7 3.5
4 -2 10 34 4.1
4 -2 10 32.2 2.9
4 -2 10 31.2 3.2
3 1 -10 95.79 6.5
-3 -1 10 83.89 6.8
-3 -1 10 87.99 6.2
2 1 -10 168.08 12.4
2 1 -10 185.58 12.4
-2 -1 10 190.78 12.9
-2 -1 10 164.48 12.2
-2 -1 10 179.18 12.8
-1 -1 10 500.45 33.6
-1 -1 10 497.95 33.2
-1 -1 10 523.75 33.7
0 1 -10 399.86 27.7
0 -1 10 480.05 29.3
0 -1 10 440.76 28.7
0 -1 10 395.36 28.8
0 -1 10 438.56 28.4
1 -1 10 111.39 9.7
1 -1 10 117.79 9.1
1 -1 10 129.09 10.3
1 -1 10 123.29 9.8
1 -1 10 120.29 9.3
1 -1 10 117.59 8.5
1 -1 10 113.19 9.6
-2 1 -10 79.79 7.4
2 -1 10 79.99 7.8
2 -1 10 87.59 7.7
2 -1 10 79.59 7.8
2 -1 10 75.49 7.7
2 -1 10 81.39 7.1
2 -1 10 84.79 6.7
2 -1 10 86.99 7.8
3 -1 10 180.28 14.7
3 -1 10 208.78 15.7
3 -1 10 186.08 13.6
4 -1 10 120.59 9.9
4 -1 10 114.19 8.6
4 -1 10 130.89 9.9
4 -1 10 119.09 9.1
4 -1 10 124.69 8.6
3 0 -10 123.59 8.1
-3 0 10 106.49 8.5
2 0 -10 34.8 3.5
2 0 -10 33.8 3.6
-2 0 10 37 3.5
-2 0 10 33.5 3.7
1 0 -10 518.25 31.1
-1 0 10 442.16 31.1
-1 0 10 469.55 31.4
-1 0 10 447.86 31.1
0 0 -10 1474.45 86.89
0 0 10 1514.35 87.59
0 0 10 1303.67 87.29
0 0 10 1312.97 87.69
0 0 10 1325.77 87.79
1 0 10 47.3 4.5
1 0 10 40.6 4.8
1 0 10 41.2 4.7
1 0 10 40 3.9
1 0 10 47.2 6.3
1 0 10 46.8 4.7
-2 0 -10 97.09 7.7
2 0 10 95.09 8.1
2 0 10 95.49 8.8
2 0 10 90.99 7
2 0 10 90.99 8.5
2 0 10 88.69 7.7
3 0 10 298.17 22.2
3 0 10 295.57 22
3 0 10 312.07 21
3 0 10 303.47 20.2
3 0 10 310.87 21.3
-4 0 -10 130.59 10
4 0 10 129.19 10.4
4 0 10 118.99 9.2
4 0 10 127.29 9.4
4 0 10 121.69 9.9
4 0 10 121.69 8.8
3 -1 -10 467.45 29.8
-3 1 10 512.55 30.5
-3 1 10 424.36 29.9
2 -1 -10 322.67 22
2 -1 -10 355.06 21.9
-2 1 10 347.87 22.2
-2 1 10 295.47 21.9
1 -1 -10 361.26 23.9
-1 1 10 342.57 23.3
-1 1 10 330.67 23.3
0 -1 -10 266.27 16.6
0 1 10 236.38 17.2
0 1 10 250.77 17.1
0 1 10 230.08 17.1
-1 -1 -10 17 2.9
1 1 10 18.5 2.9
1 1 10 22.3 3.3
1 1 10 21 2.9
1 1 10 16 2.9
-2 -1 -10 592.04 37.7
2 1 10 553.64 36.7
2 1 10 541.15 38.8
2 1 10 538.65 38.3
2 1 10 583.44 37.9
2 1 10 605.74 38.7
2 1 10 608.14 37.7
3 1 10 472.25 31.8
3 1 10 509.05 33.7
3 1 10 516.95 30.9
3 1 10 432.96 30.6
3 1 10 434.76 29.7
3 1 10 413.86 31.5
-4 -1 -10 307.87 21
-4 -1 -10 270.07 20
4 1 10 285.97 20
4 1 10 324.97 21.1
4 1 10 296.47 20.2
4 1 10 315.87 21.3
5 1 10 102.79 7.2
3 -2 -10 72.29 5.4
-3 2 10 75.19 5.6
2 -2 -10 196.08 13.9
2 -2 -10 198.48 13.8
-2 2 10 208.08 14
1 -2 -10 57.79 7.4
-1 2 10 41.4 4.6
-1 2 10 52.69 4.9
0 -2 -10 13.7 2.9
0 -2 -10 11.8 2.4
0 -2 -10 13 2.2
0 2 10 13.9 2.4
0 2 10 12.5 2.6
0 2 10 17.3 2.7
-1 -2 -10 340.17 24.2
1 2 10 362.16 24
-2 -2 -10 721.83 43.4
2 2 10 704.43 43.2
2 2 10 592.64 41.9
2 2 10 634.74 43.6
2 2 10 659.93 43.7
-3 -2 -10 25.9 3.4
3 2 10 24.7 4.2
3 2 10 28.8 3.6
3 2 10 32.4 3.9
3 2 10 32.1 4.5
-4 -2 -10 147.69 11.2
-4 -2 -10 128.39 10.4
4 2 10 144.09 10.6
4 2 10 143.79 9.9
4 2 10 152.08 13.9
4 2 10 138.59 13.1
3 -3 -10 77.59 5.5
2 -3 -10 305.07 21
2 -3 -10 328.17 20.9
-2 3 10 315.67 20.9
1 -3 -10 130.09 9.8
1 -3 -10 135.89 10.7
-1 3 10 141.09 10.1
-1 3 10 135.79 9.9
0 -3 -10 16 3
0 -3 -10 11 2
0 3 10 11.3 2.4
0 3 10 14 2.5
-1 -3 -10 520.85 33.6
-1 -3 -10 517.55 34.3
1 3 10 492.25 33.5
-2 -3 -10 160.08 11.7
-2 -3 -10 144.39 11.7
2 3 10 138.89 13.5
2 3 10 165.78 11.6
2 3 10 137.89 11.6
-3 -3 -10 51.99 5.8
-3 -3 -10 54.99 5.6
3 3 10 53.39 5.4
3 3 10 55.19 9.2
3 3 10 55.79 7.3
-4 -3 -10 51.49 4.9
-4 -3 -10 56.49 5.3
4 3 10 56.59 5
4 3 10 47 4.1
-5 -3 -10 15.1 2.6
-5 -3 -10 12.5 1.2
5 3 10 11.6 1.6
2 -4 -10 149.99 10.7
-2 4 10 157.68 10.6
1 -4 -10 212.98 15.9
1 -4 -10 233.08 15.1
1 -4 -10 202.78 15.4
-1 4 10 241.98 15.7
-1 4 10 221.38 15.1
0 -4 -10 645.34 40.2
0 4 10 589.64 38.9
0 4 10 569.94 39.5
-1 -4 -10 548.15 34.8
-1 -4 -10 540.25 36.1
-1 -4 -10 531.45 35.3
-2 -4 -10 45.9 5.4
-2 -4 -10 49 5.9
-2 -4 -10 63.89 5.9
2 4 10 62.69 5.6
2 4 10 58.69 6.4
-3 -4 -10 353.06 23.4
-3 -4 -10 351.96 24.3
3 4 10 347.47 24
3 4 10 363.56 23.5
3 4 10 341.77 24
-4 -4 -10 217.98 14.8
-4 -4 -10 182.28 14.1
4 4 10 195.18 16.3
4 4 10 218.38 14.6
4 4 10 205.68 13.8
-5 -4 -10 46.9 3.8
-5 -4 -10 39.6 2.9
5 4 10 40.1 3.3
2 -5 -10 119.49 8.1
2 -5 -10 114.89 8.3
1 -5 -10 136.59 10.3
1 -5 -10 124.89 9.5
1 -5 -10 135.79 9.7
-1 5 10 140.89 10.5
0 -5 -10 248.78 16.9
0 -5 -10 282.27 18.5
0 5 10 225.28 17.8
-1 -5 -10 300.27 21
-1 -5 -10 306.87 20.2
-1 -5 -10 301.37 23.1
1 5 10 294.27 21.8
1 5 10 350.76 22.5
-2 -5 -10 136.19 10.8
-2 -5 -10 145.89 11.2
-2 -5 -10 155.48 11.3
2 5 10 132.79 10.9
2 5 10 153.58 11.9
2 5 10 151.68 11
-3 -5 -10 137.89 11.1
-3 -5 -10 161.18 11.3
-3 -5 -10 142.29 11.2
3 5 10 136.59 11.1
3 5 10 151.78 10.8
3 5 10 147.49 11.8
-4 -5 -10 30.1 2.7
-4 -5 -10 32.6 3.9
-4 -5 -10 42 4
4 5 10 37.1 3.7
4 5 10 37.2 3.3
4 5 10 38.4 5.5
2 -6 -10 128.89 8.7
1 -6 -10 201.88 13.3
1 -6 -10 193.88 13.2
-1 6 10 186.98 14.1
0 -6 -10 319.97 21.4
0 -6 -10 363.86 22.7
0 6 10 294.87 22.3
-1 -6 -10 61.59 5.9
-1 -6 -10 57.09 5.2
-1 -6 -10 64.69 4.9
1 6 10 59.29 6.2
1 6 10 54.89 5.3
-2 -6 -10 147.39 10.6
-2 -6 -10 151.18 10.9
-2 -6 -10 134.39 10.1
2 6 10 126.69 10.3
2 6 10 135.89 10.4
2 6 10 140.79 11.2
-3 -6 -10 177.48 13.2
-3 -6 -10 195.28 12.7
-3 -6 -10 195.38 13.2
3 6 10 178.58 13
3 6 10 186.08 13.3
3 6 10 169.78 13.5
-4 -6 -10 75.59 5.6
-4 -6 -10 64.39 5.3
4 6 10 70.39 5.3
4 6 10 56.89 5
1 -7 -10 330.37 21
1 -7 -10 316.57 21.1
0 -7 -10 489.15 31.8
0 7 10 454.85 31.1
0 7 10 503.45 32
-1 -7 -10 148.29 11.6
1 7 10 181.08 13
1 7 10 151.18 11.4
-2 -7 -10 256.57 18.6
-2 -7 -10 275.77 18.5
2 7 10 286.87 19.5
2 7 10 254.47 18.4
2 7 10 294.17 18.7
-3 -7 -10 183.18 14.1
-3 -7 -10 205.38 13.6
-3 -7 -10 210.18 13.5
3 7 10 210.38 13.8
3 7 10 187.88 13.7
3 7 10 192.78 14.3
-4 -7 -10 115.79 8.4
-4 -7 -10 130.79 9.4
1 -8 -10 86.19 6.1
1 -8 -10 90.49 6
-1 8 10 81.89 6
0 -8 -10 36.4 3.5
0 -8 -10 38.6 3
0 8 10 30.7 3.1
-1 -8 -10 70.79 5.3
-1 -8 -10 65.09 6.1
1 8 10 69.99 5.5
1 8 10 67.59 6.3
-2 -8 -10 332.57 22.6
-2 -8 -10 331.97 22.8
2 8 10 355.36 23.9
2 8 10 370.96 22.7
-3 -8 -10 146.89 10.3
3 8 10 147.99 10.4
3 8 10 158.78 10.6
0 -9 -10 64.49 4.8
-1 -9 -10 179.78 12.2
-2 -9 -10 46.3 3.4
2 9 10 43.5 3.7
0 -6 11 91.59 6.7
0 -6 11 100.39 7.4
1 -6 11 143.09 9.7
1 -6 11 145.89 9.4
1 -6 11 138.59 10.4
1 5 -11 213.88 13.7
-1 -5 11 214.68 14.6
0 -5 11 4.8 2.5
0 -5 11 6.1 1.9
0 -5 11 8.8 1.4
0 -5 11 7.2 1.3
1 -5 11 196.18 13.2
1 -5 11 182.98 12.8
1 -5 11 185.98 13.3
1 -5 11 191.98 12.4
1 -5 11 181.88 13.3
2 -5 11 122.89 10.2
2 -5 11 137.79 9.5
2 4 -11 100.19 6.8
-2 -4 11 87.39 7
-2 -4 11 110.39 8.1
1 4 -11 60.19 4.5
-1 -4 11 63.29 5.4
0 -4 11 17.9 2.8
0 -4 11 27.4 3.3
0 -4 11 20.4 3
0 -4 11 23.7 3.2
0 -4 11 26.7 2.3
0 -4 11 24 2.7
1 -4 11 176.18 12.6
1 -4 11 168.98 12.8
1 -4 11 171.18 12.9
1 -4 11 190.48 11.9
1 -4 11 176.68 12.4
1 -4 11 162.38 12.8
2 -4 11 103.99 7.7
2 -4 11 101.89 7.3
2 -4 11 99.09 8
2 -4 11 106.79 8.4
2 -4 11 99.09 8.8
3 -4 11 52.39 5.8
3 -4 11 67.59 4.8
3 -4 11 62.29 5.3
2 3 -11 82.69 6
2 3 -11 79.89 6
-2 -3 11 96.69 6.8
-2 -3 11 84.09 6.3
1 3 -11 83.89 6.5
1 3 -11 84.99 6.8
-1 -3 11 88.59 7.5
-1 -3 11 96.79 7.5
-1 -3 11 80.69 7.1
0 3 -11 174.38 10.9
0 -3 11 170.88 10.9
0 -3 11 146.29 12.1
0 -3 11 173.48 11.5
0 -3 11 164.98 12.4
0 -3 11 144.39 12
1 -3 11 160.38 12.1
1 -3 11 157.68 11.6
1 -3 11 157.88 12.2
1 -3 11 157.48 12.4
1 -3 11 157.28 12.3
1 -3 11 179.38 11.1
-2 3 -11 92.29 7
2 -3 11 95.29 7.9
2 -3 11 88.89 6.6
2 -3 11 77.89 7.2
2 -3 11 91.29 7
2 -3 11 82.69 7.6
3 -3 11 32.3 2.8
3 -3 11 35.4 3.7
3 -3 11 28.6 3.1
3 -3 11 27.6 3.6
2 2 -11 52.89 4.3
2 2 -11 53.99 4.4
-2 -2 11 57.09 4.4
-2 -2 11 56.99 4.9
-2 -2 11 55.09 5.1
1 2 -11 35.9 3.5
1 2 -11 41.7 4.1
-1 -2 11 48.5 4.7
-1 -2 11 39 4
-1 -2 11 47 4.7
0 2 -11 457.65 29.5
0 -2 11 429.56 30.8
0 -2 11 444.56 31
0 -2 11 513.55 31.1
1 -2 11 56.29 4.3
1 -2 11 59.39 5.5
1 -2 11 48.2 5
1 -2 11 49.9 5.4
1 -2 11 48.5 5.2
-2 2 -11 64.59 5.5
2 -2 11 64.19 6
2 -2 11 65.09 5.1
2 -2 11 63.99 6.3
2 -2 11 70.39 6.6
3 -2 11 177.98 12.3
3 -2 11 165.48 12.2
3 -2 11 146.69 10.9
3 -2 11 140.39 11.5
3 -2 11 179.88 11.1
-4 2 -11 57.19 4.5
-4 2 -11 46.9 3.8
4 -2 11 50.29 4
4 -2 11 53.29 4.5
2 1 -11 170.88 11.6
-2 -1 11 184.28 11.9
-2 -1 11 147.39 11.9
-2 -1 11 177.08 12.1
1 1 -11 114.39 9
1 1 -11 116.19 8.3
-1 -1 11 129.69 9.5
-1 -1 11 116.99 9.3
-1 -1 11 103.59 8.5
0 1 -11 549.85 34.8
0 1 -11 506.55 33.6
0 -1 11 527.95 35.2
0 -1 11 500.25 35
0 -1 11 557.14 34.7
-1 1 -11 57.29 5.7
1 -1 11 73.59 6.2
1 -1 11 62.69 6.2
1 -1 11 66.39 6.4
1 -1 11 65.39 5.6
1 -1 11 65.39 5.1
-2 1 -11 113.19 8.5
2 -1 11 105.19 8.3
2 -1 11 109.39 8.9
2 -1 11 110.89 9.5
2 -1 11 107.39 9.2
2 -1 11 113.59 8
3 -1 11 245.98 15.9
3 -1 11 236.38 16.7
3 -1 11 225.68 16.7
3 -1 11 219.08 15.1
3 -1 11 216.18 16.4
-4 1 -11 31.1 3
-4 1 -11 40.2 3.7
4 -1 11 40.7 3.2
4 -1 11 34.8 3.6
2 0 -11 167.28 11.9
-2 0 11 188.38 12.4
-2 0 11 169.88 12.3
1 0 -11 169.18 12.4
1 0 -11 170.08 11.7
-1 0 11 169.48 12.5
-1 0 11 167.38 12.2
0 0 -11 153.78 10.2
0 0 11 136.69 10.5
0 0 11 136.39 11.2
0 0 11 153.48 10.8
0 0 11 151.68 11.5
-1 0 -11 136.69 10.8
1 0 11 155.28 10.9
1 0 11 152.28 10.6
1 0 11 128.59 11
1 0 11 138.09 11.1
-2 0 -11 548.05 35.8
2 0 11 572.04 36.1
2 0 11 552.84 35.1
2 0 11 574.64 36.8
2 0 11 543.35 35.8
2 0 11 512.75 36.6
3 0 11 409.56 25.2
3 0 11 369.66 25.7
3 0 11 409.46 26.2
3 0 11 354.06 24.5
3 0 11 330.47 24
-4 0 -11 34.2 3.1
-4 0 -11 37.5 3.6
4 0 11 33 3
4 0 11 27.8 2.8
4 0 11 35.1 3.5
2 -1 -11 85.09 6.5
-2 1 11 88.19 7.1
-2 1 11 98.89 7
1 -1 -11 467.75 31.5
1 -1 -11 490.25 30.8
-1 1 11 481.45 31.1
-1 1 11 445.46 31.5
-1 1 11 510.05 32.6
0 -1 -11 279.47 18.3
0 1 11 301.37 19.3
0 1 11 267.27 19.4
0 1 11 270.97 19.4
1 1 11 449.76 30.4
1 1 11 442.86 30.4
1 1 11 472.95 30.3
-2 -1 -11 86.99 7.1
2 1 11 74.99 7.4
2 1 11 88.69 7.1
2 1 11 76.49 6.1
2 1 11 90.09 7.8
3 1 11 20.4 3.7
3 1 11 15.3 2
3 1 11 11.8 2.7
3 1 11 15.6 2.4
-4 -1 -11 96.29 7.3
4 1 11 95.09 7.2
4 1 11 106.59 7.5
2 -2 -11 201.68 12.6
2 -2 -11 166.18 12.5
-2 2 11 203.48 13.4
-2 2 11 172.38 12.3
-2 2 11 194.88 13.9
1 -2 -11 196.88 12.4
1 -2 -11 163.48 12.8
-1 2 11 198.58 13
-1 2 11 168.88 12.7
-1 2 11 168.88 12.5
0 -2 -11 191.58 13.7
0 -2 -11 175.38 12.3
0 2 11 187.38 13.3
0 2 11 175.48 13.1
-1 -2 -11 884.21 55.59
1 2 11 826.72 54.39
1 2 11 818.92 54.09
-2 -2 -11 119.09 9
-2 -2 -11 99.29 8.9
2 2 11 117.29 8.8
2 2 11 107.19 9.1
2 2 11 107.39 9.1
-3 -2 -11 72.79 6.6
-3 -2 -11 73.49 6.6
3 2 11 66.59 6.1
3 2 11 73.29 6.7
-4 -2 -11 363.36 22.3
-4 -2 -11 326.27 21.7
4 2 11 303.87 21.6
2 -3 -11 234.58 14.6
-2 3 11 208.28 14.5
1 -3 -11 387.36 27.2
1 -3 -11 401.26 27.8
-1 3 11 464.85 27.8
-1 3 11 438.16 27.6
0 -3 -11 60.29 4.7
0 -3 -11 67.19 5.9
0 3 11 53.99 5.2
0 3 11 57.29 5.4
0 3 11 46.8 6.8
-1 -3 -11 142.59 10
-1 -3 -11 128.99 10.3
1 3 11 123.69 10
-2 -3 -11 222.28 15.9
-2 -3 -11 214.68 14.9
-2 -3 -11 196.68 14.8
2 3 11 207.88 14.7
2 3 11 207.28 15.5
2 3 11 193.58 15
-3 -3 -11 197.98 13.3
-3 -3 -11 169.08 13.3
-3 -3 -11 178.38 12.5
3 3 11 183.98 13.1
-4 -3 -11 212.78 15.1
4 3 11 238.68 15.4
2 -4 -11 53.79 4
-2 4 11 48.7 4
1 -4 -11 113.39 8.1
1 -4 -11 112.39 8.6
0 -4 -11 23.7 2.7
0 -4 -11 33.3 3.8
0 4 11 27.7 3.4
-1 -4 -11 5.5 1.5
-1 -4 -11 10.1 2.3
1 4 11 8 1.9
-2 -4 -11 294.57 20.7
-2 -4 -11 331.87 21.1
-2 -4 -11 287.37 20.5
2 4 11 311.97 20.8
-3 -4 -11 136.99 10.4
-3 -4 -11 138.09 10.3
-3 -4 -11 152.38 9.8
3 4 11 124.59 10.2
-4 -4 -11 33.6 2.7
-4 -4 -11 31.7 3.3
-4 -4 -11 42 3.7
4 4 11 39.6 3.5
2 -5 -11 80.79 5.9
1 -5 -11 160.78 10.7
1 -5 -11 155.08 11.2
0 -5 -11 393.86 26.1
0 -5 -11 395.96 27.3
0 5 11 433.66 27
-1 -5 -11 110.59 8.7
-1 -5 -11 113.39 9.5
1 5 11 136.79 9.5
1 5 11 122.09 11.1
-2 -5 -11 138.89 10.1
-2 -5 -11 136.99 10.1
2 5 11 136.49 11.2
2 5 11 123.29 9.8
2 5 11 132.09 9.8
-3 -5 -11 173.58 11.3
-3 -5 -11 164.18 11.6
-3 -5 -11 166.78 11.5
3 5 11 150.68 15.2
3 5 11 156.38 11.1
3 5 11 148.99 11.5
-4 -5 -11 99.29 7.1
-4 -5 -11 93.69 7
4 5 11 96.29 7
1 -6 -11 10.6 1.4
1 -6 -11 9.3 1.3
-1 6 11 9.7 1.5
0 -6 -11 394.66 25.9
0 -6 -11 393.66 25
0 6 11 382.06 25.5
-1 -6 -11 193.68 13.8
-1 -6 -11 174.28 12.7
1 6 11 188.58 13.4
1 6 11 210.48 14.7
-2 -6 -11 158.58 11.8
-2 -6 -11 166.98 11.7
2 6 11 174.78 11.8
2 6 11 157.98 11.7
2 6 11 169.98 12.8
-3 -6 -11 222.18 14.4
-3 -6 -11 208.18 14.5
3 6 11 211.38 14.2
3 6 11 212.58 14.6
-4 -6 -11 78.99 5.9
4 6 11 85.29 5.8
1 -7 -11 58.79 4.5
1 -7 -11 63.39 4.3
-1 7 11 61.89 4.7
0 -7 -11 137.49 9.7
0 7 11 130.49 9.4
-1 -7 -11 77.19 6.3
1 7 11 86.19 6.3
-2 -7 -11 147.89 10.1
-2 -7 -11 140.39 9.8
2 7 11 152.68 10
2 7 11 125.19 9.8
-3 -7 -11 101.79 7.8
3 7 11 122.49 8
3 7 11 109.59 8
0 -8 -11 224.38 13.7
0 8 11 176.98 13
-1 -8 -11 236.68 15.7
1 8 11 221.88 15.8
1 8 11 246.68 15.5
-2 -8 -11 57.19 4.2
-2 -8 -11 55.09 4.8
2 8 11 64.49 4.5
2 8 11 54.89 4.8
1 4 -12 82.69 5.9
-1 -4 12 85.69 6.1
0 4 -12 140.39 9.7
0 -4 12 136.19 10
0 -4 12 144.49 10.2
-1 4 -12 202.98 14.5
1 -4 12 242.68 14.1
1 -4 12 190.98 14.8
1 -4 12 237.28 15.3
2 -4 12 189.78 12.9
2 -4 12 167.98 12.3
2 -4 12 187.78 11.7
1 3 -12 153.58 10.5
1 3 -12 143.39 9.8
-1 -3 12 158.38 10.9
0 3 -12 80.39 6.5
0 -3 12 81.39 6.7
0 -3 12 89.69 7.1
0 -3 12 85.69 7.2
-1 3 -12 89.69 6.9
1 -3 12 87.49 7.5
1 -3 12 87.59 7.2
1 -3 12 95.29 7.6
-2 3 -12 25.9 2.5
2 -3 12 27.3 4.3
2 -3 12 22.9 2.9
2 -3 12 27.9 2.3
2 -3 12 20.8 2.6
2 2 -12 85.69 6
-2 -2 12 97.69 6.8
1 2 -12 50.79 4.4
1 2 -12 50.29 3.8
-1 -2 12 53.79 4.5
0 2 -12 130.79 10.5
0 -2 12 138.59 11.1
0 -2 12 163.88 10.8
0 -2 12 155.88 11.3
-1 2 -12 80.09 6.6
1 -2 12 86.19 7.3
1 -2 12 80.59 7.1
1 -2 12 83.99 6.9
1 -2 12 78.19 6.4
-2 2 -12 35.2 3.2
2 -2 12 36.3 2.9
2 -2 12 34.3 3.9
2 -2 12 31.5 4
2 -2 12 30.3 3.4
3 -2 12 177.68 10.9
3 -2 12 152.98 11.5
3 -2 12 157.68 11.1
2 1 -12 124.29 8.3
-2 -1 12 124.69 8.9
1 1 -12 108.19 7.1
1 1 -12 96.69 7.7
-1 -1 12 97.59 8
-1 -1 12 102.29 7.4
-1 -1 12 110.09 8.2
0 1 -12 181.88 13.3
0 -1 12 191.78 13.2
0 -1 12 184.78 13.6
0 -1 12 192.68 13.8
-1 1 -12 78.79 6.6
1 -1 12 78.79 7.2
1 -1 12 80.89 7.1
-2 1 -12 125.99 8.9
2 -1 12 115.59 9.5
2 -1 12 121.99 9.6
2 -1 12 126.19 9
2 -1 12 111.79 8.3
3 -1 12 136.69 12.5
3 -1 12 134.09 9.5
3 -1 12 122.09 8.8
3 -1 12 138.09 9.9
2 0 -12 95.39 6.5
-2 0 12 84.79 6.6
1 0 -12 87.59 7.7
1 0 -12 99.79 6.9
-1 0 12 98.39 7.9
-1 0 12 107.29 7.9
0 0 -12 153.98 10.1
0 0 -12 156.18 11.2
0 0 12 140.39 11.3
-1 0 -12 108.79 8.8
1 0 12 123.79 8.8
1 0 12 116.29 9.3
1 0 12 114.29 9.3
1 0 12 113.29 8.6
-2 0 -12 147.39 11
2 0 12 162.58 11
2 0 12 163.08 10.3
2 0 12 151.08 11.6
2 0 12 149.88 11.7
2 0 12 151.68 11.3
3 0 12 41 3.3
3 0 12 35.1 3.2
2 -1 -12 123.49 8
-2 1 12 113.69 9
1 -1 -12 251.77 16.5
-1 1 12 232.98 16.6
-1 1 12 275.77 17.4
-1 1 12 253.37 17.4
0 -1 -12 107.19 7.9
0 -1 -12 94.29 6.6
0 1 12 98.39 8.5
0 1 12 82.49 7.6
0 1 12 89.79 7.1
-1 -1 -12 223.58 15.9
1 1 12 210.98 15.8
1 1 12 253.57 16.2
1 1 12 212.58 15.3
-2 -1 -12 381.96 27.5
-2 -1 -12 410.36 27.9
2 1 12 447.16 27.9
2 1 12 437.96 28.3
2 1 12 440.66 28.4
-3 -1 -12 98.99 8.1
3 1 12 103.09 7.8
3 1 12 109.69 8.3
3 1 12 115.99 9.8
-4 -1 -12 67.79 6
-4 -1 -12 80.59 5.4
4 1 12 71.69 5.2
2 -2 -12 43.1 3.6
1 -2 -12 252.07 16.2
1 -2 -12 232.38 16.6
-1 2 12 258.77 16.5
0 -2 -12 196.38 14.7
0 -2 -12 213.78 13.8
0 2 12 228.78 14.8
0 2 12 216.78 14.7
0 2 12 190.68 14.5
-1 -2 -12 146.69 11.2
-1 -2 -12 150.58 10.7
1 2 12 153.38 11.1
1 2 12 153.18 11.2
-2 -2 -12 209.98 15.1
-2 -2 -12 208.48 15.1
-2 -2 -12 223.28 15.2
2 2 12 239.48 15.7
2 2 12 204.78 15.2
2 2 12 235.88 15.8
-3 -2 -12 133.09 10
3 2 12 140.19 11
3 2 12 136.79 10.2
-4 -2 -12 105.59 7.6
4 2 12 114.69 7.7
2 -3 -12 96.49 6.5
1 -3 -12 136.19 10
1 -3 -12 153.08 9.6
-1 3 12 156.88 10.9
-1 3 12 126.19 9.8
0 -3 -12 301.87 19.9
0 -3 -12 287.97 20.9
0 3 12 292.17 20.8
0 3 12 332.87 21.5
0 3 12 346.37 23.5
-1 -3 -12 565.24 36.9
-1 -3 -12 514.45 36
1 3 12 618.74 36.8
1 3 12 563.74 36.7
-2 -3 -12 157.48 11.3
-2 -3 -12 168.08 11.4
-2 -3 -12 140.99 11.9
2 3 12 165.68 11.5
-3 -3 -12 21.8 3
-3 -3 -12 22.7 3.3
3 3 12 22.6 3.1
-4 -3 -12 40.1 3.7
-4 -3 -12 40.2 3.3
4 3 12 39 3.3
1 -4 -12 116.19 8.6
1 -4 -12 127.09 8.3
-1 4 12 126.09 8.6
0 -4 -12 152.48 9.5
0 -4 -12 141.49 10.4
0 4 12 128.99 10.2
-1 -4 -12 163.58 11.6
-1 -4 -12 147.89 10.7
1 4 12 160.28 11.4
-2 -4 -12 78.19 6.4
-2 -4 -12 68.09 5.7
2 4 12 70.09 5.9
-3 -4 -12 222.08 14.6
-3 -4 -12 220.18 14.5
3 4 12 205.38 14.6
-4 -4 -12 176.08 11.8
4 4 12 178.48 12
1 -5 -12 53.09 3.9
-1 5 12 47.3 4
0 -5 -12 250.27 15.1
0 -5 -12 218.68 15.4
0 5 12 210.88 15.3
-1 -5 -12 17.8 2.2
-1 -5 -12 24.7 2.8
1 5 12 22.5 2.7
-2 -5 -12 30.8 3.1
-2 -5 -12 30.3 3.2
2 5 12 34.7 3.5
-3 -5 -12 297.67 18.4
3 5 12 262.67 18.4
0 -6 -12 122.29 8.2
0 6 12 104.99 8
-1 -6 -12 20.9 2.5
1 6 12 18.1 2.2
-2 -6 -12 50.89 4.2
-2 -6 -12 53.19 4.1
2 6 12 54.29 4.4
-3 -6 -12 106.99 7.6
3 6 12 112.99 7.7
1 7 12 257.87 16.8
-2 -7 -12 218.48 14
2 7 12 210.58 14.3
0 3 -13 312.67 22.6
0 -3 13 396.86 23.4
-1 3 -13 95.69 6.6
1 -3 13 89.39 7.3
1 -3 13 94.69 6.9
0 2 -13 242.38 16.3
0 -2 13 254.07 16.8
-1 2 -13 26.1 2.7
1 -2 13 31.1 2.8
1 -2 13 30.9 3.3
2 -2 13 214.08 15.4
1 1 -13 74.19 5.2
-1 -1 13 66.19 6.4
0 1 -13 168.38 11.5
0 -1 13 179.58 12.1
0 -1 13 145.29 13.1
-1 1 -13 43.5 3.8
1 -1 13 39.8 4.5
-2 1 -13 77.39 5.5
2 -1 13 75.99 6.4
1 0 -13 73.09 5.6
0 0 -13 47.8 4.5
0 0 13 55.39 5
0 0 13 61.29 5.4
-1 0 -13 130.19 9
-1 0 -13 137.09 9.5
1 0 13 137.99 10.8
1 0 13 118.09 10.7
-2 0 -13 94.69 6.7
2 0 13 91.49 7.4
-3 0 -13 58.59 4.5
1 -1 -13 142.69 10.1
0 -1 -13 40.3 3.6
0 1 13 35 3.2
-1 -1 -13 211.38 14.1
-1 -1 -13 208.98 14.6
1 1 13 220.78 14.3
-2 -1 -13 88.19 6.1
-2 -1 -13 77.69 6.1
2 1 13 90.69 6.6
2 1 13 71.19 6
-3 -1 -13 79.89 5.5
3 1 13 65.59 5.1
1 -2 -13 217.48 14.2
0 -2 -13 30.3 3
0 2 13 25 2.5
-1 -2 -13 128.69 9.7
1 2 13 145.49 9.8
1 2 13 128.89 9.4
-2 -2 -13 128.39 9.5
-2 -2 -13 146.39 9.6
2 2 13 139.09 9.8
-3 -2 -13 100.69 6.8
3 2 13 89.29 6.7
1 -3 -13 148.59 9.8
0 -3 -13 114.99 7.9
0 3 13 100.19 7.5
-1 -3 -13 118.59 8.7
-2 -3 -13 200.28 13.9
-2 -3 -13 201.98 13.8
2 3 13 222.78 14.2
-3 -3 -13 237.08 15.3
3 3 13 233.48 15.4
0 -4 -13 280.87 18.8
0 4 13 291.77 18.7
-1 -4 -13 198.78 13.8
1 4 13 210.78 13.8
-2 -4 -13 151.28 9.9
-2 -4 -13 144.39 9.9
2 4 13 142.99 10.2
-3 -4 -13 35.8 3.4
3 4 13 48.5 3.5
0 5 13 146.69 10.1
-1 -5 -13 207.18 14.4
1 5 13 224.18 14.4
-2 -5 -13 228.18 14.6
2 5 13 226.58 15.1
-1 -6 -13 35.9 2.8
1 6 13 30.8 2.9
-1 0 -14 33.5 2.8
-1 -1 -14 27 2.6
-1 -2 -14 29.4 3
-2 -2 -14 141.69 9.8
2 2 14 149.09 9.9
-1 -3 -14 130.29 8.4
1 3 14 114.19 8.1

_iucr_refine_instructions_details 
;

    fullscan1.res created by SHELXL-2014/7

TITL fullscan-1_a.res in P-1
REM Old TITL fullscan-1 in P-1
REM SHELXT solution in P-1: R1 0.075, Rweak 0.062, Alpha 0.089
REM <I/s> 0.000 for 0 systematic absences, Orientation as input
REM Formula found by SHELXT: C24 N6 O8 Cd
CELL 1.54178 5.0173 9.6508 11.4756 82.357 79.568 80.006
ZERR 1 0.0001 0.0003 0.0003 0.001 0.001 0.001
LATT 1
SFAC C H Cd N O
UNIT 20 14 1 4 8
 
L.S. 5 0 0
PLAN  10
TEMP -173.15
CONF
BOND
list 4
MORE -1
BOND $H
ABIN
fmap 2 53
acta
REM <olex2.extras>
REM <HklSrc "%.\\fullscan1.hkl">
REM </olex2.extras>
 
WGHT    0.075000    1.127500
EXTI    0.009317
FVAR       0.74314
CD1   3    1.000000    0.000000    0.000000    10.50000    0.01881    0.02118 =
         0.01547   -0.00494    0.00029   -0.00415
O4    5    0.670329    0.147252    0.103173    11.00000    0.01972    0.02597 =
         0.02294   -0.00947    0.00214   -0.00473
O3    5    0.309979    0.139307    0.018127    11.00000    0.02751    0.02823 =
         0.01725   -0.00283   -0.00100   -0.01302
O1    5    0.590797    0.132677    0.476605    11.00000    0.02657    0.02190 =
         0.02771   -0.00456    0.00007   -0.00461
O2    5   -0.190663    0.433274    0.410288    11.00000    0.02724    0.02344 =
         0.02530    0.00138   -0.00377   -0.00323
N1    4   -0.034144    0.138941    0.811202    11.00000    0.02401    0.02017 =
         0.01861   -0.00424   -0.00300   -0.00449
N2    4    0.220480    0.282690    0.412736    11.00000    0.02537    0.01780 =
         0.01684   -0.00327   -0.00079   -0.00340
C9    1    0.230764    0.190661    0.221952    11.00000    0.02088    0.02769 =
         0.01804   -0.00641    0.00270   -0.00679
AFIX  23
H9A   2    0.044144    0.230824    0.205653    11.00000   -1.20000
H9B   2    0.217646    0.101754    0.275254    11.00000   -1.20000
AFIX   0
C10   1    0.415798    0.156631    0.104432    11.00000    0.01997    0.01430 =
         0.02010   -0.00139   -0.00119   -0.00321
C2    1    0.161976    0.196705    0.611430    11.00000    0.02403    0.01983 =
         0.01830   -0.00544    0.00146   -0.00936
C3    1    0.359648    0.193595    0.496747    11.00000    0.02837    0.01678 =
         0.01794   -0.00419    0.00003   -0.00710
C1    1    0.176624    0.119727    0.721095    11.00000    0.02710    0.02458 =
         0.01995   -0.00461   -0.00340   -0.00810
AFIX  43
H1    2    0.335372    0.053285    0.732876    11.00000   -1.20000
AFIX   0
C8    1    0.334240    0.294782    0.285689    11.00000    0.02793    0.02207 =
         0.01684   -0.00288    0.00374   -0.00830
AFIX  23
H8A   2    0.536970    0.275295    0.275575    11.00000   -1.20000
H8B   2    0.280253    0.392444    0.249770    11.00000   -1.20000
AFIX   0
C6    1   -0.070423    0.292207    0.591676    11.00000    0.02712    0.01771 =
         0.01979   -0.00453   -0.00299   -0.00959
C7    1   -0.034422    0.348283    0.462947    11.00000    0.02524    0.01766 =
         0.02008   -0.00471   -0.00092   -0.00858
C4    1   -0.255441    0.236010    0.793024    11.00000    0.02574    0.02587 =
         0.01849   -0.00596    0.00389   -0.00979
AFIX  43
H4    2   -0.400469    0.250470    0.858112    11.00000   -1.20000
AFIX   0
C5    1   -0.283528    0.316468    0.683975    11.00000    0.02244    0.02239 =
         0.02102   -0.00569    0.00026   -0.00510
AFIX  43
H5    2   -0.441580    0.384311    0.674219    11.00000   -1.20000
AFIX   0
HKLF 4
 
REM  fullscan-1_a.res in P-1
REM R1 =  0.0407 for    2067 Fo > 4sig(Fo)  and  0.0409 for all    2069 data
REM    152 parameters refined using      0 restraints
 
END  
     
WGHT      0.0750      1.1276 

REM Highest difference peak  1.067,  deepest hole -1.550,  1-sigma level  0.160
Q1    1   1.1744 -0.1069  0.0225  11.00000  0.05    1.07
Q2    1   1.0302 -0.0844  0.0429  11.00000  0.05    0.80
Q3    1   0.7497  0.0168  0.0827  11.00000  0.05    0.71
Q4    1   0.3326  0.2345  0.4556  11.00000  0.05    0.58
Q5    1  -0.1269  0.5246  0.1240  11.00000  0.05    0.54
Q6    1   0.6139  0.0638  0.1629  11.00000  0.05    0.51
Q7    1   1.1812  0.0126  0.0743  11.00000  0.05    0.49
Q8    1   0.7484  0.1008  0.4030  11.00000  0.05    0.48
Q9    1   0.2715  0.1977  0.5541  11.00000  0.05    0.47
Q10   1   0.5000  0.0000  0.0000  10.50000  0.05    0.46

  REM The information below was added by Olex2.
  REM
  REM R1 = 0.0407 for 2067 Fo > 4sig(Fo) and 0.0409 for all 8611 data
  REM 152 parameters refined using n/a restraints
  REM Highest difference peak 1.07, deepest hole -1.55
  REM Mean Shift 0, Max Shift 0.000.

  REM +++ Tabular Listing of Refinement Information +++
  REM R1_all = 0.0409
  REM R1_gt = 0.0407
  REM wR_ref = 0.1082
  REM GOOF = 1.054
  REM Shift_max = 0.000
  REM Shift_mean = 0
  REM Reflections_all = 8611
  REM Reflections_gt = 2067
  REM Parameters = 152
  REM Hole = -1.55
  REM Peak = 1.07
  REM Flack = n/a

  
;
_olex2_submission_original_sample_id Cd(PyImPr)2-kgd-alpha
_olex2_submission_special_instructions 'No special instructions were received'
